# Supplementary material for: Differential Binding of Three Major Human ADAR Isoforms to Coding and Long Non-Coding Transcripts
Source: Genes (Basel). 2017 Feb 11;8(2):68. doi: 10.3390/genes8020068 (PMC5333057; doi:10.3390/genes8020068)
Supplement: Supplementary file 1 [file genes-08-00068-s001.zip]

Archive with 4 entries (3 files):
- genes-172915 sups/
- genes-172915 sups/genes-172915_SUP_TableS1.xlsx
- genes-172915 sups/genes-172915_SUP_TableS2.xlsx
- genes-172915 sups/genes-Fig-S1.pdf
