# Supplementary material for: Differential Binding of Three Major Human ADAR Isoforms to Coding and Long Non-Coding Transcripts
Source: Genes (Basel). 2017 Feb 11;8(2):68. doi: 10.3390/genes8020068 (PMC5333057; doi:10.3390/genes8020068)
Supplement: Supplementary file 1 [file genes-08-00068-s001.zip › genes-172915 sups/genes-172915_SUP_TableS1.xlsx]

## Sheet: ADAR1-p150_DEGs
test_id	gene_id	gene	locus	value_p150	value_GFP	log2_fold_change	test_stat	p_value	q_value
ENSG00000059377.15	ENSG00000059377.15	TBXAS1	chr7:139561569-140020325	9.26485	0	NA	NA	0.0001	0.0331899
ENSG00000227028.6	ENSG00000227028.6	SLC8A1-AS1	chr2:39786452-40611053	5.22724	0	NA	NA	5e-05	0.0193417
ENSG00000105401.7	ENSG00000105401.7	CDC37	chr19:10391133-10469631	892.119	53.9042	4.04877	-13.2495	5e-05	0.0193417
ENSG00000205133.11	ENSG00000205133.11	TRIQK	chr8:92882983-93017673	5.20809	0.495591	3.39353	-0.469506	0.0002	0.056091
ENSG00000143257.11	ENSG00000143257.11	NR1I3	chr1:161225938-161238302	4.18945	0.641854	2.70644	-0.40891	0.0001	0.0331899
ENSG00000161671.16	ENSG00000161671.16	EMC10	chr19:50466784-50490870	37.4732	6.74465	2.47404	-3.87788	5e-05	0.0193417
ENSG00000110717.11	ENSG00000110717.11	NDUFS8	chr11:68030616-68036644	571.936	106.934	2.41913	-8.02948	5e-05	0.0193417
ENSG00000160741.16	ENSG00000160741.16	CRTC2	chr1:153947668-153958625	60.9709	13.3701	2.18911	-4.41764	0.0001	0.0331899
ENSG00000188976.10	ENSG00000188976.10	NOC2L	chr1:923927-959309	94.7195	21.3208	2.1514	-6.74325	0.0001	0.0331899
ENSG00000115368.9	ENSG00000115368.9	WDR75	chr2:189441432-189475565	20.7669	5.30892	1.9678	-3.07878	0.00015	0.0454792
ENSG00000160710.15	ENSG00000160710.15	ADAR	chr1:154582061-154627999	142.805	36.734	1.95886	-3.64648	0.00025	0.0652221
ENSG00000179134.15	ENSG00000179134.15	SAMD4B	chr19:39342395-39385710	59.0353	16.0557	1.87849	-3.97482	5e-05	0.0193417
ENSG00000188846.13	ENSG00000188846.13	RPL14	chr3:40457291-40468587	1465.62	464.811	1.65679	-17.7589	5e-05	0.0193417
ENSG00000242086.8	ENSG00000242086.8	LINC00969	chr3:195658061-195741123	12.1415	3.85559	1.65492	-0.503391	5e-05	0.0193417
ENSG00000205336.11	ENSG00000205336.11	ADGRG1	chr16:57610651-57665580	19.6218	6.82022	1.52457	-0.834635	0.0001	0.0331899
ENSG00000051523.10	ENSG00000051523.10	CYBA	chr16:88643282-88651152	207.259	83.8522	1.30551	-7.75456	0.00025	0.0652221
ENSG00000106628.10	ENSG00000106628.10	POLD2	chr7:44114680-44124358	277.249	118.548	1.22572	-6.26178	5e-05	0.0193417
ENSG00000162377.5	ENSG00000162377.5	COA7	chr1:52684450-52698366	5.52273	13.8415	-1.32555	3.3789	0.0002	0.056091
ENSG00000198898.12	ENSG00000198898.12	CAPZA2	chr7:116811069-116922049	48.9768	131.066	-1.42012	5.5988	5e-05	0.0193417
ENSG00000141030.12	ENSG00000141030.12	COPS3	chr17:17246819-17281293	33.0497	103.125	-1.64168	4.8455	5e-05	0.0193417
ENSG00000011485.14	ENSG00000011485.14	PPP5C	chr19:46346993-46392981	12.6035	43.7498	-1.79546	4.08787	5e-05	0.0193417
ENSG00000068489.12	ENSG00000068489.12	PRR11	chr17:59155498-59215247	17.8933	67.6782	-1.91927	5.44102	5e-05	0.0193417
ENSG00000132773.11	ENSG00000132773.11	TOE1	chr1:45329162-45491166	3.61776	14.1118	-1.96373	3.28328	0.00015	0.0454792
ENSG00000184831.13	ENSG00000184831.13	APOO	chrX:23833352-23939507	13.8754	54.5197	-1.97424	5.05047	5e-05	0.0193417
ENSG00000105926.15	ENSG00000105926.15	MPP6	chr7:24573267-24694193	27.2897	119.54	-2.13107	7.71596	5e-05	0.0193417
ENSG00000102034.16	ENSG00000102034.16	ELF4	chrX:130064873-130110716	4.66177	24.7474	-2.40832	3.37385	0.0002	0.056091
ENSG00000088367.21	ENSG00000088367.21	EPB41L1	chr20:36091503-36232799	6.36719	36.1245	-2.50425	3.40028	5e-05	0.0193417
ENSG00000186184.16	ENSG00000186184.16	POLR1D	chr13:27620741-27744237	16.1154	105.14	-2.7058	3.00297	5e-05	0.0193417
ENSG00000148843.13	ENSG00000148843.13	PDCD11	chr10:103396647-103446292	11.3894	77.0553	-2.7582	4.21414	0.00015	0.0454792
ENSG00000126522.16	ENSG00000126522.16	ASL	chr7:66075797-66165011	5.82391	42.1875	-2.85675	3.86772	5e-05	0.0193417
ENSG00000073169.13	ENSG00000073169.13	SELO	chr22:50200978-50217616	2.54216	47.3071	-4.21793	0.989638	5e-05	0.0193417
ENSG00000186132.14	ENSG00000186132.14	C2orf76	chr2:119302224-119366828	0	5.14032	NA	NA	0.0001	0.0331899

## Sheet: ADAR1-p110_DEGs
test_id	gene_id	gene	locus	value_p110	value_GFP	log2_fold_change	test_stat	p_value	q_value
ENSG00000227028.6	ENSG00000227028.6	SLC8A1-AS1	chr2:39786452-40611053	5.21969	0	NA	NA	5e-05	0.0193417
ENSG00000146676.7	ENSG00000146676.7	PURB	chr7:44876292-44886393	904.798	4.40528	7.68222	-3.11707	5e-05	0.0193417
ENSG00000226674.8	ENSG00000226674.8	TEX41	chr2:144667966-145262988	40.6127	0.67151	5.91838	-0.306963	5e-05	0.0193417
ENSG00000105401.7	ENSG00000105401.7	CDC37	chr19:10391133-10469631	1776.19	53.9042	5.04225	-16.5742	5e-05	0.0193417
ENSG00000152457.17	ENSG00000152457.17	DCLRE1C	chr10:14878819-14954432	21.1039	0.925662	4.51088	-1.00029	0.0001	0.0331899
ENSG00000160741.16	ENSG00000160741.16	CRTC2	chr1:153947668-153958625	158.386	13.3701	3.56637	-7.30774	5e-05	0.0193417
ENSG00000118855.18	ENSG00000118855.18	MFSD1	chr3:158696891-158829719	27.7852	3.54973	2.96854	-1.6551	5e-05	0.0193417
ENSG00000130589.16	ENSG00000130589.16	HELZ2	chr20:63558085-63574239	9.83227	1.28301	2.93799	-2.27662	5e-05	0.0193417
ENSG00000169738.7	ENSG00000169738.7	DCXR	chr17:82035135-82037732	264.421	36.4922	2.85718	-7.91126	5e-05	0.0193417
ENSG00000161671.16	ENSG00000161671.16	EMC10	chr19:50466784-50490870	44.0433	6.74465	2.70711	-4.269	5e-05	0.0193417
ENSG00000150403.17	ENSG00000150403.17	TMCO3	chr13:113490994-113554590	43.9264	8.78379	2.32217	-4.75132	5e-05	0.0193417
ENSG00000101040.19	ENSG00000101040.19	ZMYND8	chr20:47209213-47356889	30.8458	6.38166	2.27307	-3.26505	5e-05	0.0193417
ENSG00000220925.2	ENSG00000220925.2	IGBP1-AS2	chrX:70133448-70166324	125.107	28.8107	2.11849	-5.67416	5e-05	0.0193417
ENSG00000047249.16	ENSG00000047249.16	ATP6V1H	chr8:53715556-53843558	100.864	27.0237	1.90012	-5.14563	5e-05	0.0193417
25289	25289	DPP9	chr19:4675223-4724707	206396	57111.6	1.85356	-4.77558	0.0001	0.0331899
ENSG00000160710.15	ENSG00000160710.15	ADAR	chr1:154582061-154627999	131.144	36.734	1.83597	-3.94588	0.00025	0.0652221
ENSG00000051523.10	ENSG00000051523.10	CYBA	chr16:88643282-88651152	241.368	83.8522	1.52531	-9.4791	5e-05	0.0193417
ENSG00000244509.3	ENSG00000244509.3	APOBEC3C	chr22:39014082-39033276	15.1708	5.7767	1.39298	-3.47293	0.0001	0.0331899
ENSG00000131051.21	ENSG00000131051.21	RBM39	chr20:35703608-35742312	142.829	57.5531	1.31132	-3.35199	0.0002	0.056091
35974	35974	RP11-181C3.1	chr12:98485543-98503855	130725	57048.3	1.19628	-3.98722	0.0001	0.0331899
ENSG00000167193.7	ENSG00000167193.7	CRK	chr17:1420688-1463162	6.26636	17.7423	-1.50149	3.93126	5e-05	0.0193417
ENSG00000079999.13	ENSG00000079999.13	KEAP1	chr19:10486119-10503741	8.36492	29.1056	-1.79887	3.99162	5e-05	0.0193417
ENSG00000143198.12	ENSG00000143198.12	MGST3	chr1:165630860-165661796	12.3804	48.0045	-1.95511	3.85226	0.0001	0.0331899
ENSG00000152990.13	ENSG00000152990.13	ADGRA3	chr4:22345070-22516054	4.38957	20.4101	-2.21713	2.44597	0.0001	0.0331899
ENSG00000138801.8	ENSG00000138801.8	PAPSS1	chr4:107590275-107720452	4.89191	24.446	-2.32113	2.90856	0.00025	0.0652221
ENSG00000137337.14	ENSG00000137337.14	MDC1	chr6:30699806-30717889	11.3933	59.0084	-2.37273	4.12022	0.00025	0.0652221
ENSG00000105926.15	ENSG00000105926.15	MPP6	chr7:24573267-24694193	16.2869	119.54	-2.87571	7.17469	5e-05	0.0193417
ENSG00000073169.13	ENSG00000073169.13	SELO	chr22:50200978-50217616	3.98342	47.3071	-3.56998	1.29586	5e-05	0.0193417
ENSG00000138050.14	ENSG00000138050.14	THUMPD2	chr2:39736059-39779267	2.58685	31.5265	-3.6073	2.20841	5e-05	0.0193417
ENSG00000215386.11	ENSG00000215386.11	MIR99AHG	chr21:15928295-16627397	0	11.6573	NA	NA	5e-05	0.0193417

## Sheet: ADAR2_DEGs
test_id	gene_id	gene	locus	value_adar2	value_GFP	log2_fold_change	test_stat	p_value	q_value
ENSG00000204482.10	ENSG00000204482.10	LST1	chr6:31586123-31592985	4.23504	0	NA	NA	5e-05	0.0193417
ENSG00000198689.10	ENSG00000198689.10	SLC9A6	chrX:135962069-136047269	227.608	2.81964	6.3349	-2.92041	5e-05	0.0193417
ENSG00000080823.21	ENSG00000080823.21	MOK	chr14:102080737-102305200	4.62142	0.0816311	5.82308	-0.0922664	5e-05	0.0193417
ENSG00000065485.18	ENSG00000065485.18	PDIA5	chr3:123067061-123274130	257.419	6.62768	5.27947	-4.66411	5e-05	0.0193417
ENSG00000114786.16	ENSG00000114786.16	ABHD14A-ACY1	chr3:51955313-51989202	7.34827	0.25159	4.86826	-0.400642	5e-05	0.0193417
ENSG00000160959.7	ENSG00000160959.7	LRRC14	chr8:144517991-144529132	178.859	6.73459	4.73109	-4.69388	5e-05	0.0193417
ENSG00000197381.15	ENSG00000197381.15	ADARB1	chr21:45070951-45226560	602.448	29.3232	4.36072	-6.62239	5e-05	0.0193417
ENSG00000028528.14	ENSG00000028528.14	SNX1	chr15:64094122-64146090	258.971	23.0881	3.48757	-9.27663	5e-05	0.0193417
ENSG00000204564.11	ENSG00000204564.11	C6orf136	chr6:30647038-30673037	69.2025	7.45246	3.21503	-4.65736	5e-05	0.0193417
ENSG00000278771.1	ENSG00000278771.1	Metazoa_SRP	chr14:49853615-49853914	622.515	87.5197	2.83043	-20.3896	5e-05	0.0193417
ENSG00000130589.16	ENSG00000130589.16	HELZ2	chr20:63558085-63574239	8.05603	1.28301	2.65053	-2.05904	0.00015	0.0454792
ENSG00000006576.16	ENSG00000006576.16	PHTF2	chr7:77798791-77957503	27.6064	6.12064	2.17325	-3.81927	5e-05	0.0193417
ENSG00000150403.17	ENSG00000150403.17	TMCO3	chr13:113490994-113554590	29.6314	8.78379	1.75421	-3.35334	5e-05	0.0193417
ENSG00000205336.11	ENSG00000205336.11	ADGRG1	chr16:57610651-57665580	22.0143	6.82022	1.69055	-0.940592	5e-05	0.0193417
ENSG00000168827.14	ENSG00000168827.14	GFM1	chr3:158644277-158692575	43.325	14.1368	1.61574	-4.4913	5e-05	0.0193417
ENSG00000002549.12	ENSG00000002549.12	LAP3	chr4:17577191-17614571	23.806	7.8098	1.60797	-3.28142	0.0001	0.0331899
ENSG00000136518.16	ENSG00000136518.16	ACTL6A	chr3:179562879-179604654	83.0565	27.6368	1.5875	-4.83175	5e-05	0.0193417
ENSG00000132792.18	ENSG00000132792.18	CTNNBL1	chr20:37693954-37872129	10.1103	30.1898	-1.57824	3.43598	5e-05	0.0193417
ENSG00000146729.9	ENSG00000146729.9	GBAS	chr7:55887276-56000181	16.4272	51.5418	-1.64966	4.09026	0.0002	0.056091
ENSG00000177830.17	ENSG00000177830.17	CHID1	chr11:867859-915058	13.4124	42.3549	-1.65896	3.25627	5e-05	0.0193417
ENSG00000105926.15	ENSG00000105926.15	MPP6	chr7:24573267-24694193	32.0086	119.54	-1.90096	7.34753	0.00015	0.0454792
ENSG00000171530.13	ENSG00000171530.13	TBCA	chr5:77691165-77868780	41.4152	171.438	-2.04945	8.72479	5e-05	0.0193417
ENSG00000182150.15	ENSG00000182150.15	ERCC6L2	chr9:95759230-96014571	2.97929	14.3664	-2.26966	2.80698	5e-05	0.0193417
ENSG00000088367.21	ENSG00000088367.21	EPB41L1	chr20:36091503-36232799	6.19974	36.1245	-2.5427	3.3751	5e-05	0.0193417
ENSG00000138376.10	ENSG00000138376.10	BARD1	chr2:214725645-214809711	3.37387	24.6577	-2.86956	2.36962	0.00015	0.0454792
ENSG00000117143.13	ENSG00000117143.13	UAP1	chr1:162561505-162599842	6.66645	50.7764	-2.92917	3.87429	5e-05	0.0193417
ENSG00000075234.16	ENSG00000075234.16	TTC38	chr22:46267960-46294008	5.27699	49.4559	-3.22836	3.8248	5e-05	0.0193417
ENSG00000073169.13	ENSG00000073169.13	SELO	chr22:50200978-50217616	4.0984	47.3071	-3.52893	1.33213	5e-05	0.0193417
ENSG00000232295.7	ENSG00000232295.7	RP11-154D6.1	chr6:71221456-71420769	0	4.53326	NA	NA	5e-05	0.0193417
