# Supplementary material for: Differential Binding of Three Major Human ADAR Isoforms to Coding and Long Non-Coding Transcripts
Source: Genes (Basel). 2017 Feb 11;8(2):68. doi: 10.3390/genes8020068 (PMC5333057; doi:10.3390/genes8020068)
Supplement: Supplementary file 1 [file genes-08-00068-s001.zip › genes-172915 sups/genes-172915_SUP_TableS2.xlsx]

## Sheet: ADAR1-p150_RIP
seqnames	start	end	width	strand	ensembl_gene_id	external_gene_name	description	count	fpk	logOddScore	pval	pvalAdj	peak	feature	start_position	end_position	feature_strand	insideFeature	distancetoFeature	shortestDistance	fromOverlappingOrNearest	length
chr17	81510201	81511400	1200	*	ENSG00000184009	ACTG1	actin gamma 1 [Source:HGNC Symbol;Acc:HGNC:144]	1127	939.167	22.2262	0	0	35	ENSG00000184009	81509971	81523847	-	inside	13646	230	Overlapping	13876
chr17	81511801	81512400	600	*	ENSG00000184009	ACTG1	actin gamma 1 [Source:HGNC Symbol;Acc:HGNC:144]	630	1050	9.98997	0	0	36	ENSG00000184009	81509971	81523847	-	inside	12046	1830	Overlapping	13876
chr15	44715401	44715800	400	*	ENSG00000166710	B2M	beta-2-microglobulin [Source:HGNC Symbol;Acc:HGNC:914]	200	500	27.7719	0	0	11	ENSG00000166710	44711477	44718877	+	inside	3924	3077	NearestLocation	7400
chr15	44717801	44718000	200	*	ENSG00000166710	B2M	beta-2-microglobulin [Source:HGNC Symbol;Acc:HGNC:914]	73	365	1.23294	0	0	12	ENSG00000166710	44711477	44718877	+	inside	6324	877	NearestLocation	7400
chr17	7307601	7307800	200	*	ENSG00000132507	EIF5A	eukaryotic translation initiation factor 5A [Source:HGNC Symbol;Acc:HGNC:3300]	159	795	2.38548	0	0	31	ENSG00000132507	7306999	7312463	+	inside	602	602	NearestLocation	5464
chr17	4948201	4948400	200	*	ENSG00000108515	ENO3	enolase 3 [Source:HGNC Symbol;Acc:HGNC:3354]	180	900	6.00568	0	0	30	ENSG00000108515	4948092	4957131	+	inside	109	109	NearestLocation	9039
chr1	91387201	91387400	200	*	ENSG00000162669	HFM1	HFM1, ATP dependent DNA helicase homolog [Source:HGNC Symbol;Acc:HGNC:20193]	460358	2301790	686.571	0	0	1	ENSG00000162669	91260766	91404869	-	inside	17668	17469	NearestLocation	144103
chrM	1401	1600	200	*	ENSG00000211459	MT-RNR1	mitochondrially encoded 12S RNA [Source:HGNC Symbol;Acc:HGNC:7470]	3865	19325	1.20507	0.000850076	0.000850076	42	ENSG00000211459	648	1601	+	inside	753	1	Overlapping	953
chr15	65296001	65296200	200	*	ENSG00000138617	PARP16	poly(ADP-ribose) polymerase family member 16 [Source:HGNC Symbol;Acc:HGNC:26040]	96	480	17.1126	0	0	13	ENSG00000138617	65234460	65300618	-	inside	4617	4418	Overlapping	66158
chr17	4948201	4948400	200	*	ENSG00000108518	PFN1	profilin 1 [Source:HGNC Symbol;Acc:HGNC:8881]	180	900	6.00568	0	0	30	ENSG00000108518	4945652	4949061	-	inside	860	661	Overlapping	3409
chr15	72200401	72200800	400	*	ENSG00000067225	PKM	pyruvate kinase, muscle [Source:HGNC Symbol;Acc:HGNC:9021]	268	670	42.1338	0	0	20	ENSG00000067225	72199029	72231822	-	inside	31421	1372	Overlapping	32793
chr15	72202401	72202600	200	*	ENSG00000067225	PKM	pyruvate kinase, muscle [Source:HGNC Symbol;Acc:HGNC:9021]	158	790	42.5069	0	0	21	ENSG00000067225	72199029	72231822	-	inside	29421	3372	Overlapping	32793
chr15	72206601	72207400	800	*	ENSG00000067225	PKM	pyruvate kinase, muscle [Source:HGNC Symbol;Acc:HGNC:9021]	488	610	39.5334	0	0	22	ENSG00000067225	72199029	72231822	-	inside	25221	7572	Overlapping	32793
chr15	72208601	72209000	400	*	ENSG00000067225	PKM	pyruvate kinase, muscle [Source:HGNC Symbol;Acc:HGNC:9021]	419	1047.5	51.959	0	0	23	ENSG00000067225	72199029	72231822	-	inside	23221	9572	Overlapping	32793
chr15	72209601	72210000	400	*	ENSG00000067225	PKM	pyruvate kinase, muscle [Source:HGNC Symbol;Acc:HGNC:9021]	303	757.5	49.6407	0	0	24	ENSG00000067225	72199029	72231822	-	inside	22221	10572	Overlapping	32793
chr15	72210201	72210600	400	*	ENSG00000067225	PKM	pyruvate kinase, muscle [Source:HGNC Symbol;Acc:HGNC:9021]	217	542.5	33.6646	0	0	25	ENSG00000067225	72199029	72231822	-	inside	21621	11172	Overlapping	32793
chr15	72217401	72217600	200	*	ENSG00000067225	PKM	pyruvate kinase, muscle [Source:HGNC Symbol;Acc:HGNC:9021]	135	675	35.3853	0	0	26	ENSG00000067225	72199029	72231822	-	inside	14421	14222	NearestLocation	32793
chr15	72218801	72219200	400	*	ENSG00000067225	PKM	pyruvate kinase, muscle [Source:HGNC Symbol;Acc:HGNC:9021]	346	865	53.5859	0	0	27	ENSG00000067225	72199029	72231822	-	inside	13021	12622	NearestLocation	32793
chr15	72231001	72231200	200	*	ENSG00000067225	PKM	pyruvate kinase, muscle [Source:HGNC Symbol;Acc:HGNC:9021]	112	560	25.7164	0	0	28	ENSG00000067225	72199029	72231822	-	inside	821	622	NearestLocation	32793
chr13	81690001	81690200	200	*	ENSG00000214182	PTMAP5	prothymosin, alpha pseudogene 5 [Source:HGNC Symbol;Acc:HGNC:9628]	97	485	17.7827	0	0	9	ENSG00000214182	81689911	81691072	+	inside	90	90	NearestLocation	1161
chr13	45340601	45340800	200	*	ENSG00000273149	RP11-290D2.6		96	480	17.4511	0	0	6	ENSG00000273149	45340039	45341183	+	inside	562	383	Overlapping	1144
chr13	54440801	54441000	200	*	ENSG00000136149	RPL13AP25	ribosomal protein L13a pseudogene 25 [Source:HGNC Symbol;Acc:HGNC:36981]	152	760	25.0508	0	0	8	ENSG00000136149	54440704	54441315	-	inside	514	97	NearestLocation	611
chr13	27256201	27256400	200	*	ENSG00000122026	RPL21	ribosomal protein L21 [Source:HGNC Symbol;Acc:HGNC:10313]	76	380	8.8092	0	0	3	ENSG00000122026	27251309	27256691	+	inside	4892	291	Overlapping	5382
chr15	66499601	66499800	200	*	ENSG00000174444	RPL4	ribosomal protein L4 [Source:HGNC Symbol;Acc:HGNC:10353]	72	360	0.428127	0	0	14	ENSG00000174444	66498015	66524532	-	inside	24931	1586	Overlapping	26517
chr15	66502601	66502800	200	*	ENSG00000174444	RPL4	ribosomal protein L4 [Source:HGNC Symbol;Acc:HGNC:10353]	123	615	30.6979	0	0	15	ENSG00000174444	66498015	66524532	-	inside	21931	4586	Overlapping	26517
chr15	66503001	66503200	200	*	ENSG00000174444	RPL4	ribosomal protein L4 [Source:HGNC Symbol;Acc:HGNC:10353]	126	630	31.9392	0	0	16	ENSG00000174444	66498015	66524532	-	inside	21531	4986	Overlapping	26517
chr15	69452801	69453000	200	*	ENSG00000137818	RPLP1	ribosomal protein lateral stalk subunit P1 [Source:HGNC Symbol;Acc:HGNC:10372]	337	1685	48.1212	0	0	17	ENSG00000137818	69452784	69456194	+	inside	17	17	NearestLocation	3410
chr15	69453601	69453800	200	*	ENSG00000137818	RPLP1	ribosomal protein lateral stalk subunit P1 [Source:HGNC Symbol;Acc:HGNC:10372]	101	505	19.99	0	0	18	ENSG00000137818	69452784	69456194	+	inside	817	817	NearestLocation	3410
chr15	82540001	82540200	200	*	ENSG00000182774	RPS17	ribosomal protein S17 [Source:HGNC Symbol;Acc:HGNC:10397]	182	910	47.7621	0	0	29	ENSG00000182774	82536753	82540564	-	inside	563	364	NearestLocation	3811
chr22	42565001	42565200	200	*	ENSG00000182841	RRP7BP	ribosomal RNA processing 7 homolog B, pseudogene [Source:HGNC Symbol;Acc:HGNC:30454]	1279	6395	211.867	0	0	39	ENSG00000182841	42555223	42582038	-	inside	17037	9778	Overlapping	26815
chr22	42565001	42565200	200	*	ENSG00000183569	SERHL2	serine hydrolase-like 2 [Source:HGNC Symbol;Acc:HGNC:29446]	1279	6395	211.867	0	0	39	ENSG00000183569	42553617	42574382	+	inside	11384	9182	Overlapping	20765
chr17	72664001	72664200	200	*	ENSG00000133195	SLC39A11	solute carrier family 39 member 11 [Source:HGNC Symbol;Acc:HGNC:14463]	247	1235	2.39592	0	0	34	ENSG00000133195	72645949	73092712	-	inside	428711	18052	Overlapping	446763
chr8	69690001	69690400	400	*	ENSG00000137571	SLCO5A1	solute carrier organic anion transporter family member 5A1 [Source:HGNC Symbol;Acc:HGNC:19046]	1071749	2.67937e+06	123.927	0	0	41	ENSG00000137571	69667047	69835064	-	inside	145063	22954	Overlapping	168017
chr17	19190001	19190200	200	*	ENSG00000264940	SNORD3C	small nucleolar RNA, C/D box 3C [Source:HGNC Symbol;Acc:HGNC:33191]	153	765	0.858111	0	0	33	ENSG00000264940	19189665	19190245	-	inside	244	45	NearestLocation	580
chr13	45340001	45340200	200	*	ENSG00000133112	TPT1	tumor protein, translationally-controlled 1 [Source:HGNC Symbol;Acc:HGNC:12022]	110	550	21.3377	0	0	5	ENSG00000133112	45333471	45341370	-	inside	1369	1170	Overlapping	7899
chr13	45340601	45340800	200	*	ENSG00000133112	TPT1	tumor protein, translationally-controlled 1 [Source:HGNC Symbol;Acc:HGNC:12022]	96	480	17.4511	0	0	6	ENSG00000133112	45333471	45341370	-	inside	769	570	Overlapping	7899
chr13	45341001	45341200	200	*	ENSG00000133112	TPT1	tumor protein, translationally-controlled 1 [Source:HGNC Symbol;Acc:HGNC:12022]	76	380	8.8092	0	0	7	ENSG00000133112	45333471	45341370	-	inside	369	170	Overlapping	7899
chr13	99205601	99205800	200	*	ENSG00000134882	UBAC2	UBA domain containing 2 [Source:HGNC Symbol;Acc:HGNC:20486]	218	1090	13.043	0	0	10	ENSG00000134882	99200774	99386434	+	inside	4827	4827	Overlapping	185660

## Sheet: ADAR1-p110_RIP
seqnames	start	end	width	strand	ensembl_gene_id	external_gene_name	description	count	fpk	logOddScore	pval	pvalAdj	peak	feature	start_position	end_position	feature_strand	insideFeature	distancetoFeature	shortestDistance	fromOverlappingOrNearest	length
chr7	48632601	48632800	200	*	ENSG00000179869	ABCA13	ATP binding cassette subfamily A member 13 [Source:HGNC Symbol;Acc:HGNC:14638]	36568	182840	688.385	0	0	2570	ENSG00000179869	48171458	48647496	+	inside	461143	14696	Overlapping	476038
chr10	99794801	99795200	400	*	ENSG00000023839	ABCC2	ATP binding cassette subfamily C member 2 [Source:HGNC Symbol;Acc:HGNC:53]	16	40	2.21017	8.86457e-50	1.39219e-49	165	ENSG00000023839	99782732	99852192	+	inside	12069	12069	Overlapping	69460
chr3	183937801	183942800	5000	*	ENSG00000114770	ABCC5	ATP binding cassette subfamily C member 5 [Source:HGNC Symbol;Acc:HGNC:56]	6	1.2	2.96595	0.0144548	0.025753	2287	ENSG00000114770	183919934	184018015	-	inside	80214	17867	Overlapping	98081
chr3	183949401	183950400	1000	*	ENSG00000114770	ABCC5	ATP binding cassette subfamily C member 5 [Source:HGNC Symbol;Acc:HGNC:56]	3	3	2.08795	0.0251431	0.0344559	2288	ENSG00000114770	183919934	184018015	-	inside	68614	29467	Overlapping	98081
chr3	183957201	183958200	1000	*	ENSG00000114770	ABCC5	ATP binding cassette subfamily C member 5 [Source:HGNC Symbol;Acc:HGNC:56]	2	2	3.20018	0.0123736	0.024077	2289	ENSG00000114770	183919934	184018015	-	inside	60814	37267	Overlapping	98081
chr3	183962401	183971000	8600	*	ENSG00000114770	ABCC5	ATP binding cassette subfamily C member 5 [Source:HGNC Symbol;Acc:HGNC:56]	11	1.27907	2.0734	0.0253649	0.0346843	2290	ENSG00000114770	183919934	184018015	-	inside	55614	42467	Overlapping	98081
chr3	183978001	183981600	3600	*	ENSG00000114770	ABCC5	ATP binding cassette subfamily C member 5 [Source:HGNC Symbol;Acc:HGNC:56]	4	1.11111	2.21127	0.0233268	0.0329389	2291	ENSG00000114770	183919934	184018015	-	inside	40014	36415	Overlapping	98081
chr3	183983801	183992800	9000	*	ENSG00000114770	ABCC5	ATP binding cassette subfamily C member 5 [Source:HGNC Symbol;Acc:HGNC:56]	13	1.44444	3.83157	0.00800463	0.0202947	2292	ENSG00000114770	183919934	184018015	-	inside	34214	25215	Overlapping	98081
chr3	184000001	184002200	2200	*	ENSG00000114770	ABCC5	ATP binding cassette subfamily C member 5 [Source:HGNC Symbol;Acc:HGNC:56]	3	1.36364	3.44363	0.0104907	0.0227221	2293	ENSG00000114770	183919934	184018015	-	inside	18014	15815	Overlapping	98081
chr3	184007201	184009400	2200	*	ENSG00000114770	ABCC5	ATP binding cassette subfamily C member 5 [Source:HGNC Symbol;Acc:HGNC:56]	2	0.909091	0.537292	0.0598218	0.0622371	2294	ENSG00000114770	183919934	184018015	-	inside	10814	8615	Overlapping	98081
chr3	184017001	184018000	1000	*	ENSG00000114770	ABCC5	ATP binding cassette subfamily C member 5 [Source:HGNC Symbol;Acc:HGNC:56]	2	2	2.65068	0.017727	0.0281349	2295	ENSG00000114770	183919934	184018015	-	inside	1014	15	NearestLocation	98081
chr3	184007201	184009400	2200	*	ENSG00000223882	ABCC5-AS1	ABCC5 antisense RNA 1 [Source:HGNC Symbol;Acc:HGNC:40055]	2	0.909091	0.537292	0.0598218	0.0622371	2294	ENSG00000223882	184006338	184011419	+	inside	863	863	NearestLocation	5081
chr3	88317201	88319000	1800	*	ENSG00000242159	ABCF2P1	ATP binding cassette subfamily F member 2 pseudogene 1 [Source:HGNC Symbol;Acc:HGNC:48841]	3	1.66667	3.25655	0.0119134	0.0238477	1387	ENSG00000242159	88317156	88319022	+	inside	45	22	NearestLocation	1866
chr3	51971801	51973800	2000	*	ENSG00000248487	ABHD14A	abhydrolase domain containing 14A [Source:HGNC Symbol;Acc:HGNC:24538]	11	5.5	6.17688	0.00128244	0.0140258	1101	ENSG00000248487	51971426	51981199	+	inside	375	375	Overlapping	9773
chr3	51977601	51978800	1200	*	ENSG00000248487	ABHD14A	abhydrolase domain containing 14A [Source:HGNC Symbol;Acc:HGNC:24538]	4	3.33333	4.77815	0.00398142	0.0162724	1102	ENSG00000248487	51971426	51981199	+	inside	6175	2399	Overlapping	9773
chr3	51977601	51978800	1200	*	ENSG00000114786	ABHD14A-ACY1	ABHD14A-ACY1 readthrough [Source:HGNC Symbol;Acc:HGNC:38856]	4	3.33333	4.77815	0.00398142	0.0162724	1102	ENSG00000114786	51974706	51989183	+	inside	2895	2895	NearestLocation	14477
chr3	51970201	51971400	1200	*	ENSG00000114779	ABHD14B	abhydrolase domain containing 14B [Source:HGNC Symbol;Acc:HGNC:28235]	14	11.6667	7.87408	0.0002754	0.0113597	1100	ENSG00000114779	51968510	51983409	-	inside	13208	1691	Overlapping	14899
chr3	51971801	51973800	2000	*	ENSG00000114779	ABHD14B	abhydrolase domain containing 14B [Source:HGNC Symbol;Acc:HGNC:28235]	11	5.5	6.17688	0.00128244	0.0140258	1101	ENSG00000114779	51968510	51983409	-	inside	11608	3291	Overlapping	14899
chr3	51977601	51978800	1200	*	ENSG00000114779	ABHD14B	abhydrolase domain containing 14B [Source:HGNC Symbol;Acc:HGNC:28235]	4	3.33333	4.77815	0.00398142	0.0162724	1102	ENSG00000114779	51968510	51983409	-	inside	5808	4609	Overlapping	14899
chr3	43711801	43718600	6800	*	ENSG00000011198	ABHD5	abhydrolase domain containing 5 [Source:HGNC Symbol;Acc:HGNC:21396]	9	1.32353	4.03622	0.0069148	0.0193711	802	ENSG00000011198	43690113	43734371	+	inside	21688	15771	Overlapping	44258
chr3	58241001	58245400	4400	*	ENSG00000163686	ABHD6	abhydrolase domain containing 6 [Source:HGNC Symbol;Acc:HGNC:21398]	7	1.59091	3.09855	0.0132424	0.0245776	1270	ENSG00000163686	58237506	58295693	+	inside	3495	3495	NearestLocation	58187
chr3	58253801	58260800	7000	*	ENSG00000163686	ABHD6	abhydrolase domain containing 6 [Source:HGNC Symbol;Acc:HGNC:21398]	8	1.14286	3.30935	0.0114958	0.0236586	1271	ENSG00000163686	58237506	58295693	+	inside	16295	16295	NearestLocation	58187
chr3	10010201	10010600	400	*	ENSG00000206567	AC022007.5		5	12.5	1.78533	0.0301075	0.0383797	407	ENSG00000206567	10006418	10011209	-	inside	1008	609	Overlapping	4791
chr3	197586601	197590600	4000	*	ENSG00000214135	AC024560.3		3	0.75	0.117112	0.0738722	0.0748624	2535	ENSG00000214135	197578213	197627906	-	inside	41305	8388	Overlapping	49693
chr3	197611001	197615800	4800	*	ENSG00000214135	AC024560.3		16	3.33333	4.49845	0.0049219	0.0170686	2536	ENSG00000214135	197578213	197627906	-	inside	16905	12106	NearestLocation	49693
chr3	197618601	197621600	3000	*	ENSG00000214135	AC024560.3		16	5.33333	5.30692	0.00263159	0.0147261	2537	ENSG00000214135	197578213	197627906	-	inside	9305	6306	NearestLocation	49693
chr3	197622001	197624400	2400	*	ENSG00000214135	AC024560.3		7	2.91667	1.29906	0.0397678	0.0458473	2538	ENSG00000214135	197578213	197627906	-	inside	5905	3506	NearestLocation	49693
chr3	5172001	5174200	2200	*	ENSG00000233912	AC026202.3		4	1.81818	4.05573	0.00681805	0.0192802	342	ENSG00000233912	5156905	5187329	-	inside	15328	13129	NearestLocation	30424
chr3	5178801	5180800	2000	*	ENSG00000233912	AC026202.3		9	4.5	4.46103	0.00506171	0.0172113	343	ENSG00000233912	5156905	5187329	-	inside	8528	6529	NearestLocation	30424
chr3	113342201	113343200	1000	*	ENSG00000283241	AC026348.1	Cilia- and flagella-associated protein 44 [Source:UniProtKB/Swiss-Prot;Acc:Q96MT7]	3	3	2.59935	0.0183155	0.0287074	1481	ENSG00000283241	113291557	113433664	-	inside	91463	50644	Overlapping	142107
chr3	194636601	194641600	5000	*	ENSG00000229334	AC046143.3		16	3.2	4.86464	0.00372508	0.0162724	2401	ENSG00000229334	194632923	194645401	+	inside	3678	3678	Overlapping	12478
chr3	6552001	6553400	1400	*	ENSG00000189229	AC069277.2		2	1.42857	1.89953	0.0281461	0.036918	347	ENSG00000189229	6490479	6736129	+	inside	61522	61522	NearestLocation	245650
chr3	6653201	6657000	3800	*	ENSG00000189229	AC069277.2		4	1.05263	1.40817	0.0374054	0.0442082	348	ENSG00000189229	6490479	6736129	+	inside	162722	79129	Overlapping	245650
chr3	195655801	195657600	1800	*	ENSG00000229178	AC069513.4		2	1.11111	0.730135	0.0541181	0.0574356	2428	ENSG00000229178	195655565	195657927	-	inside	2126	236	NearestLocation	2362
chr3	1010601	1011000	400	*	ENSG00000235158	AC087430.1		5	12.5	1.7507	0.0307241	0.038777	316	ENSG00000235158	1008135	1012934	+	inside	2466	1934	NearestLocation	4799
chr3	27633001	27635200	2200	*	ENSG00000213846	AC098614.2		32	14.5455	7.33929	0.000455981	0.0117743	630	ENSG00000213846	27632976	27635427	+	inside	25	25	NearestLocation	2451
chr3	38122801	38123800	1000	*	ENSG00000060971	ACAA1	acetyl-CoA acyltransferase 1 [Source:HGNC Symbol;Acc:HGNC:82]	6	6	4.51282	0.00486917	0.0169924	738	ENSG00000060971	38103129	38137242	-	inside	14441	13442	Overlapping	34113
chr3	38124401	38137200	12800	*	ENSG00000060971	ACAA1	acetyl-CoA acyltransferase 1 [Source:HGNC Symbol;Acc:HGNC:82]	42	3.28125	4.14636	0.00638431	0.0188791	739	ENSG00000060971	38103129	38137242	-	inside	12841	42	Overlapping	34113
chr3	132558201	132559000	800	*	ENSG00000240303	ACAD11	acyl-CoA dehydrogenase family member 11 [Source:HGNC Symbol;Acc:HGNC:30211]	4	5	2.10588	0.0248718	0.0342782	1773	ENSG00000240303	132558138	132660723	-	inside	102522	63	Overlapping	102585
chr3	132659801	132660200	400	*	ENSG00000240303	ACAD11	acyl-CoA dehydrogenase family member 11 [Source:HGNC Symbol;Acc:HGNC:30211]	3	7.5	4.14902	0.00637193	0.0188791	1774	ENSG00000240303	132558138	132660723	-	inside	922	523	NearestLocation	102585
chr3	128882401	128909600	27200	*	ENSG00000177646	ACAD9	acyl-CoA dehydrogenase family member 9 [Source:HGNC Symbol;Acc:HGNC:21497]	55	2.02206	3.93223	0.00745099	0.0199609	1710	ENSG00000177646	128879596	128916067	+	inside	2805	2805	NearestLocation	36471
chr3	128912401	128913000	600	*	ENSG00000177646	ACAD9	acyl-CoA dehydrogenase family member 9 [Source:HGNC Symbol;Acc:HGNC:21497]	7	11.6667	3.91193	0.00755989	0.0199609	1711	ENSG00000177646	128879596	128916067	+	inside	32805	3067	Overlapping	36471
chr3	195276401	195279000	2600	*	ENSG00000114331	ACAP2	ArfGAP with coiled-coil, ankyrin repeat and PH domains 2 [Source:HGNC Symbol;Acc:HGNC:16469]	7	2.69231	6.34386	0.00111117	0.0136821	2412	ENSG00000114331	195274736	195443078	-	inside	166677	1665	Overlapping	168342
chr3	195285401	195287800	2400	*	ENSG00000114331	ACAP2	ArfGAP with coiled-coil, ankyrin repeat and PH domains 2 [Source:HGNC Symbol;Acc:HGNC:16469]	2	0.833333	0.015687	0.0776148	0.0782207	2413	ENSG00000114331	195274736	195443078	-	inside	157677	10665	Overlapping	168342
chr3	195324201	195327400	3200	*	ENSG00000114331	ACAP2	ArfGAP with coiled-coil, ankyrin repeat and PH domains 2 [Source:HGNC Symbol;Acc:HGNC:16469]	4	1.25	3.05202	0.0136575	0.0249792	2414	ENSG00000114331	195274736	195443078	-	inside	118877	49465	Overlapping	168342
chr3	195335801	195338400	2600	*	ENSG00000114331	ACAP2	ArfGAP with coiled-coil, ankyrin repeat and PH domains 2 [Source:HGNC Symbol;Acc:HGNC:16469]	4	1.53846	1.34924	0.0386666	0.0450879	2415	ENSG00000114331	195274736	195443078	-	inside	107277	61065	Overlapping	168342
chr3	195365801	195366400	600	*	ENSG00000114331	ACAP2	ArfGAP with coiled-coil, ankyrin repeat and PH domains 2 [Source:HGNC Symbol;Acc:HGNC:16469]	2	3.33333	4.63054	0.00445553	0.0162724	2416	ENSG00000114331	195274736	195443078	-	inside	77277	76678	Overlapping	168342
chr3	195380601	195382200	1600	*	ENSG00000114331	ACAP2	ArfGAP with coiled-coil, ankyrin repeat and PH domains 2 [Source:HGNC Symbol;Acc:HGNC:16469]	2	1.25	1.69149	0.0318029	0.0397405	2417	ENSG00000114331	195274736	195443078	-	inside	62477	60878	Overlapping	168342
chr3	195423201	195428600	5400	*	ENSG00000114331	ACAP2	ArfGAP with coiled-coil, ankyrin repeat and PH domains 2 [Source:HGNC Symbol;Acc:HGNC:16469]	5	0.925926	1.88579	0.0283764	0.036918	2418	ENSG00000114331	195274736	195443078	-	inside	19877	14478	Overlapping	168342
chr3	195430801	195432200	1400	*	ENSG00000114331	ACAP2	ArfGAP with coiled-coil, ankyrin repeat and PH domains 2 [Source:HGNC Symbol;Acc:HGNC:16469]	3	2.14286	0.878266	0.0500362	0.0540391	2419	ENSG00000114331	195274736	195443078	-	inside	12277	10878	NearestLocation	168342
chr3	195437401	195439000	1600	*	ENSG00000114331	ACAP2	ArfGAP with coiled-coil, ankyrin repeat and PH domains 2 [Source:HGNC Symbol;Acc:HGNC:16469]	3	1.875	4.58565	0.00460941	0.0166579	2420	ENSG00000114331	195274736	195443078	-	inside	5677	4078	NearestLocation	168342
chr10	27195801	27196200	400	*	ENSG00000107897	ACBD5	acyl-CoA binding domain containing 5 [Source:HGNC Symbol;Acc:HGNC:23338]	23	57.5	7.25107	1.43504e-70	7.17522e-70	37	ENSG00000107897	27195214	27242130	-	inside	46329	587	Overlapping	46916
chr3	49876201	49876600	400	*	ENSG00000234667	ACTBP13	actin, beta pseudogene 13 [Source:HGNC Symbol;Acc:HGNC:44626]	3	7.5	4.84748	0.00377472	0.0162724	1027	ENSG00000234667	49873347	49877980	-	inside	1779	1380	NearestLocation	4633
chr3	179563201	179563800	600	*	ENSG00000136518	ACTL6A	actin like 6A [Source:HGNC Symbol;Acc:HGNC:24124]	2	3.33333	3.26164	0.0118726	0.0238081	2221	ENSG00000136518	179562880	179588408	+	inside	321	321	NearestLocation	25528
chr3	179570601	179576400	5800	*	ENSG00000136518	ACTL6A	actin like 6A [Source:HGNC Symbol;Acc:HGNC:24124]	10	1.72414	2.91116	0.014983	0.0261743	2222	ENSG00000136518	179562880	179588408	+	inside	7721	7721	Overlapping	25528
chr10	102468401	102468600	200	*	ENSG00000138107	ACTR1A	ARP1 actin-related protein 1 homolog A, centractin alpha [Source:HGNC Symbol;Acc:HGNC:167]	21	105	4.91447	1.80792e-60	5.09127e-60	189	ENSG00000138107	102461881	102502711	-	inside	34310	6520	Overlapping	40830
chr3	53870001	53878600	8600	*	ENSG00000113812	ACTR8	ARP8 actin-related protein 8 homolog [Source:HGNC Symbol;Acc:HGNC:14672]	24	2.7907	2.88583	0.0152328	0.0263716	1183	ENSG00000113812	53867066	53882202	-	inside	12201	2935	NearestLocation	15136
chr3	38465601	38467200	1600	*	ENSG00000114739	ACVR2B	activin A receptor type 2B [Source:HGNC Symbol;Acc:HGNC:174]	2	1.25	1.27935	0.0402071	0.0458473	752	ENSG00000114739	38453851	38493142	+	inside	11750	11750	Overlapping	39291
chr3	38472801	38479800	7000	*	ENSG00000114739	ACVR2B	activin A receptor type 2B [Source:HGNC Symbol;Acc:HGNC:174]	9	1.28571	2.16156	0.0240452	0.0334773	753	ENSG00000114739	38453851	38493142	+	inside	18950	13342	Overlapping	39291
chr13	113400201	113400400	200	*	ENSG00000153531	ADPRHL1	ADP-ribosylhydrolase like 1 [Source:HGNC Symbol;Acc:HGNC:21303]	21	105	4.17751	2.99231e-194	4.09525e-194	280	ENSG00000153531	113399610	113453524	-	inside	53323	591	Overlapping	53914
chr10	70113201	70113600	400	*	ENSG00000042286	AIFM2	apoptosis inducing factor, mitochondria associated 2 [Source:HGNC Symbol;Acc:HGNC:21411]	17	42.5	2.93289	1.56878e-52	2.86828e-52	88	ENSG00000042286	70098223	70132934	-	inside	19733	14978	NearestLocation	34711
chr13	22671401	22671600	200	*	ENSG00000279282	AL354828.1		36	180	10.3932	4.43784e-259	1.92306e-258	233	ENSG00000279282	22663953	22679652	+	inside	7448	7448	Overlapping	15699
chr13	22671401	22671600	200	*	ENSG00000280175	AL354828.2		36	180	10.3932	4.43784e-259	1.92306e-258	233	ENSG00000280175	22664217	22675253	-	inside	3852	3653	NearestLocation	11036
chr3	52202401	52211400	9000	*	ENSG00000023330	ALAS1	5'-aminolevulinate synthase 1 [Source:HGNC Symbol;Acc:HGNC:396]	39	4.33333	3.94025	0.0074084	0.0199609	1113	ENSG00000023330	52198086	52214327	+	inside	4315	2927	NearestLocation	16241
chr10	95643001	95643200	200	*	ENSG00000059573	ALDH18A1	aldehyde dehydrogenase 18 family member A1 [Source:HGNC Symbol;Acc:HGNC:9722]	11	55	0.0474577	5.32331e-42	5.7052e-42	153	ENSG00000059573	95605929	95656706	-	inside	13705	13506	NearestLocation	50777
chr3	126150401	126151000	600	*	ENSG00000144908	ALDH1L1	aldehyde dehydrogenase 1 family member L1 [Source:HGNC Symbol;Acc:HGNC:3978]	4	6.66667	7.70991	0.000322122	0.0113597	1651	ENSG00000144908	126103562	126197994	-	inside	47593	46839	Overlapping	94432
chr3	130087801	130088200	400	*	ENSG00000251287	ALG1L2	ALG1, chitobiosyldiphosphodolichol beta-mannosyltransferase-like 2 [Source:HGNC Symbol;Acc:HGNC:37258]	3	7.5	4.88726	0.00366054	0.0162724	1755	ENSG00000251287	130081831	130113227	+	inside	5970	5970	NearestLocation	31396
chr3	130101201	130105000	3800	*	ENSG00000251287	ALG1L2	ALG1, chitobiosyldiphosphodolichol beta-mannosyltransferase-like 2 [Source:HGNC Symbol;Acc:HGNC:37258]	7	1.84211	3.92567	0.00748603	0.0199609	1756	ENSG00000251287	130081831	130113227	+	inside	19370	8227	Overlapping	31396
chr3	184243001	184243800	800	*	ENSG00000214160	ALG3	ALG3, alpha-1,3- mannosyltransferase [Source:HGNC Symbol;Acc:HGNC:23056]	8	10	2.76304	0.0164948	0.0273467	2300	ENSG00000214160	184242301	184249548	-	inside	6547	700	Overlapping	7247
chr3	134356401	134362000	5600	*	ENSG00000114019	AMOTL2	angiomotin like 2 [Source:HGNC Symbol;Acc:HGNC:17812]	17	3.03571	4.34534	0.00551655	0.0178291	1797	ENSG00000114019	134355874	134375479	-	inside	19078	527	Overlapping	19605
chr3	134365001	134367800	2800	*	ENSG00000114019	AMOTL2	angiomotin like 2 [Source:HGNC Symbol;Acc:HGNC:17812]	7	2.5	3.06036	0.0135823	0.0249229	1798	ENSG00000114019	134355874	134375479	-	inside	10478	7679	Overlapping	19605
chr3	134370401	134374400	4000	*	ENSG00000114019	AMOTL2	angiomotin like 2 [Source:HGNC Symbol;Acc:HGNC:17812]	9	2.25	1.74438	0.0308379	0.0388986	1799	ENSG00000114019	134355874	134375479	-	inside	5078	1079	NearestLocation	19605
chr3	134478001	134478600	600	*	ENSG00000129055	ANAPC13	anaphase promoting complex subunit 13 [Source:HGNC Symbol;Acc:HGNC:24540]	2	3.33333	3.71759	0.00867491	0.0207279	1800	ENSG00000129055	134477706	134486716	-	inside	8715	295	Overlapping	9010
chr3	134482801	134486000	3200	*	ENSG00000129055	ANAPC13	anaphase promoting complex subunit 13 [Source:HGNC Symbol;Acc:HGNC:24540]	6	1.875	2.13694	0.0244078	0.0338574	1801	ENSG00000129055	134477706	134486716	-	inside	3915	716	Overlapping	9010
chr10	72220001	72220400	400	*	ENSG00000166295	ANAPC16	anaphase promoting complex subunit 16 [Source:HGNC Symbol;Acc:HGNC:26976]	15	37.5	0.196015	1.63598e-42	1.86425e-42	101	ENSG00000166295	72216000	72235860	+	inside	4001	4001	Overlapping	19860
chr10	72223201	72223400	200	*	ENSG00000166295	ANAPC16	anaphase promoting complex subunit 16 [Source:HGNC Symbol;Acc:HGNC:26976]	14	70	2.1904	1.0516e-49	1.5575e-49	102	ENSG00000166295	72216000	72235860	+	inside	7201	7201	Overlapping	19860
chr10	72233001	72233600	600	*	ENSG00000166295	ANAPC16	anaphase promoting complex subunit 16 [Source:HGNC Symbol;Acc:HGNC:26976]	21	35	2.07688	2.79801e-49	4.05629e-49	103	ENSG00000166295	72216000	72235860	+	inside	17001	2260	Overlapping	19860
chr10	72234001	72235400	1400	*	ENSG00000166295	ANAPC16	anaphase promoting complex subunit 16 [Source:HGNC Symbol;Acc:HGNC:26976]	46	32.8571	4.16547	2.11536e-57	4.9833e-57	104	ENSG00000166295	72216000	72235860	+	inside	18001	460	Overlapping	19860
chr10	5861801	5862200	400	*	ENSG00000134461	ANKRD16	ankyrin repeat domain 16 [Source:HGNC Symbol;Acc:HGNC:23471]	22	55	5.29839	4.49347e-62	1.50808e-61	14	ENSG00000134461	5861617	5889906	-	inside	28105	184	Overlapping	28289
chr3	15690001	15690400	400	*	ENSG00000206560	ANKRD28	ankyrin repeat domain 28 [Source:HGNC Symbol;Acc:HGNC:29024]	2	5	5.48994	0.00227109	0.0140258	558	ENSG00000206560	15667236	15859771	-	inside	169770	22765	Overlapping	192535
chr3	15703601	15704200	600	*	ENSG00000206560	ANKRD28	ankyrin repeat domain 28 [Source:HGNC Symbol;Acc:HGNC:29024]	2	3.33333	4.63054	0.00445552	0.0162724	559	ENSG00000206560	15667236	15859771	-	inside	156170	36365	Overlapping	192535
chr3	15824601	15825200	600	*	ENSG00000206560	ANKRD28	ankyrin repeat domain 28 [Source:HGNC Symbol;Acc:HGNC:29024]	2	3.33333	4.70988	0.00419477	0.0162724	560	ENSG00000206560	15667236	15859771	-	inside	35170	34571	NearestLocation	192535
chr3	149813401	149814200	800	*	ENSG00000206199	ANKUB1	ankyrin repeat and ubiquitin domain containing 1 [Source:HGNC Symbol;Acc:HGNC:29642]	4	5	2.25455	0.0227161	0.0325607	1999	ENSG00000206199	149761105	149968385	-	inside	154984	52296	Overlapping	207280
chr3	149840201	149846400	6200	*	ENSG00000206199	ANKUB1	ankyrin repeat and ubiquitin domain containing 1 [Source:HGNC Symbol;Acc:HGNC:29642]	4	0.645161	0.379946	0.0648158	0.0666677	2000	ENSG00000206199	149761105	149968385	-	inside	128184	79096	Overlapping	207280
chr3	149920601	149921400	800	*	ENSG00000206199	ANKUB1	ankyrin repeat and ubiquitin domain containing 1 [Source:HGNC Symbol;Acc:HGNC:29642]	3	3.75	3.08906	0.0133262	0.0246725	2001	ENSG00000206199	149761105	149968385	-	inside	47784	46985	Overlapping	207280
chr3	149959801	149962200	2400	*	ENSG00000206199	ANKUB1	ankyrin repeat and ubiquitin domain containing 1 [Source:HGNC Symbol;Acc:HGNC:29642]	13	5.41667	6.13634	0.00132751	0.0140258	2002	ENSG00000206199	149761105	149968385	-	inside	8584	6185	NearestLocation	207280
chr3	43576001	43577200	1200	*	ENSG00000160746	ANO10	anoctamin 10 [Source:HGNC Symbol;Acc:HGNC:25519]	3	2.5	5.59806	0.00207975	0.0140258	800	ENSG00000160746	43354859	43691594	-	inside	115593	114394	Overlapping	336735
chr3	43689601	43691400	1800	*	ENSG00000160746	ANO10	anoctamin 10 [Source:HGNC Symbol;Acc:HGNC:25519]	7	3.88889	6.77895	0.000758598	0.0123251	801	ENSG00000160746	43354859	43691594	-	inside	1993	194	Overlapping	336735
chr10	80155601	80156000	400	*	ENSG00000122359	ANXA11	annexin A11 [Source:HGNC Symbol;Acc:HGNC:535]	26	65	9.47276	6.46483e-81	5.65673e-80	134	ENSG00000122359	80150889	80205572	-	inside	49971	4712	Overlapping	54683
chr10	80159001	80159200	200	*	ENSG00000122359	ANXA11	annexin A11 [Source:HGNC Symbol;Acc:HGNC:535]	11	55	0.0472371	5.33262e-42	5.7052e-42	135	ENSG00000122359	80150889	80205572	-	inside	46571	8112	Overlapping	54683
chr10	80168801	80169400	600	*	ENSG00000122359	ANXA11	annexin A11 [Source:HGNC Symbol;Acc:HGNC:535]	36	60	9.1923	1.4341e-79	1.21157e-78	136	ENSG00000122359	80150889	80205572	-	inside	36771	17912	NearestLocation	54683
chr10	74120601	74120800	200	*	ENSG00000185009	AP3M1	adaptor related protein complex 3 mu 1 subunit [Source:HGNC Symbol;Acc:HGNC:569]	26	130	5.43628	1.17756e-62	4.57939e-62	118	ENSG00000185009	74120255	74151063	-	inside	30462	346	NearestLocation	30808
chr3	49674201	49675200	1000	*	ENSG00000164062	APEH	acylaminoacyl-peptide hydrolase [Source:HGNC Symbol;Acc:HGNC:586]	8	8	2.33559	0.0216088	0.0315168	1016	ENSG00000164062	49674002	49683963	+	inside	199	199	NearestLocation	9961
chr3	49677001	49677800	800	*	ENSG00000164062	APEH	acylaminoacyl-peptide hydrolase [Source:HGNC Symbol;Acc:HGNC:586]	7	8.75	3.94983	0.00735778	0.019866	1017	ENSG00000164062	49674002	49683963	+	inside	2999	2999	NearestLocation	9961
chr3	49679401	49681800	2400	*	ENSG00000164062	APEH	acylaminoacyl-peptide hydrolase [Source:HGNC Symbol;Acc:HGNC:586]	22	9.16667	6.28016	0.00117387	0.0136821	1018	ENSG00000164062	49674002	49683963	+	inside	5399	2163	Overlapping	9961
chr3	57248201	57249600	1400	*	ENSG00000157500	APPL1	adaptor protein, phosphotyrosine interacting with PH domain and leucine zipper 1 [Source:HGNC Symbol;Acc:HGNC:24035]	3	2.14286	1.41374	0.037288	0.0441273	1222	ENSG00000157500	57227737	57273468	+	inside	20464	20464	NearestLocation	45731
chr3	57259801	57260800	1000	*	ENSG00000157500	APPL1	adaptor protein, phosphotyrosine interacting with PH domain and leucine zipper 1 [Source:HGNC Symbol;Acc:HGNC:24035]	2	2	3.22965	0.0121312	0.024077	1223	ENSG00000157500	57227737	57273468	+	inside	32064	12668	Overlapping	45731
chr3	57596001	57596800	800	*	ENSG00000168374	ARF4	ADP ribosylation factor 4 [Source:HGNC Symbol;Acc:HGNC:655]	3	3.75	3.04392	0.0137309	0.0250266	1230	ENSG00000168374	57571363	57598220	-	inside	2219	1420	Overlapping	26857
chr13	106557001	106557200	200	*	ENSG00000134884	ARGLU1	arginine and glutamate rich 1 [Source:HGNC Symbol;Acc:HGNC:25482]	30	150	8.79847	1.50251e-241	4.11215e-241	270	ENSG00000134884	106541673	106568164	-	inside	11163	10964	NearestLocation	26491
chr13	106559401	106559800	400	*	ENSG00000134884	ARGLU1	arginine and glutamate rich 1 [Source:HGNC Symbol;Acc:HGNC:25482]	63	157.5	11.925	1.68438e-276	1.75176e-275	271	ENSG00000134884	106541673	106568164	-	inside	8763	8364	NearestLocation	26491
chr3	56745201	56745600	400	*	ENSG00000163947	ARHGEF3	Rho guanine nucleotide exchange factor 3 [Source:HGNC Symbol;Acc:HGNC:683]	2	5	5.47406	0.0023005	0.0140258	1205	ENSG00000163947	56727418	57079329	-	inside	334128	17783	Overlapping	351911
chr3	56768801	56769600	800	*	ENSG00000163947	ARHGEF3	Rho guanine nucleotide exchange factor 3 [Source:HGNC Symbol;Acc:HGNC:683]	2	2.5	3.8766	0.00775267	0.0199609	1206	ENSG00000163947	56727418	57079329	-	inside	310528	41383	Overlapping	351911
chr3	56784601	56786600	2000	*	ENSG00000163947	ARHGEF3	Rho guanine nucleotide exchange factor 3 [Source:HGNC Symbol;Acc:HGNC:683]	3	1.5	3.01963	0.013953	0.0252155	1207	ENSG00000163947	56727418	57079329	-	inside	294728	57183	Overlapping	351911
chr3	56821401	56822800	1400	*	ENSG00000163947	ARHGEF3	Rho guanine nucleotide exchange factor 3 [Source:HGNC Symbol;Acc:HGNC:683]	4	2.85714	6.65259	0.000848563	0.0123251	1208	ENSG00000163947	56727418	57079329	-	inside	257928	93983	Overlapping	351911
chr3	56829201	56831000	1800	*	ENSG00000163947	ARHGEF3	Rho guanine nucleotide exchange factor 3 [Source:HGNC Symbol;Acc:HGNC:683]	4	2.22222	5.53823	0.00218375	0.0140258	1209	ENSG00000163947	56727418	57079329	-	inside	250128	101783	Overlapping	351911
chr3	56839001	56839400	400	*	ENSG00000163947	ARHGEF3	Rho guanine nucleotide exchange factor 3 [Source:HGNC Symbol;Acc:HGNC:683]	2	5	5.48994	0.00227109	0.0140258	1210	ENSG00000163947	56727418	57079329	-	inside	240328	111583	Overlapping	351911
chr3	56850801	56854400	3600	*	ENSG00000163947	ARHGEF3	Rho guanine nucleotide exchange factor 3 [Source:HGNC Symbol;Acc:HGNC:683]	5	1.38889	4.22947	0.00600813	0.0185074	1211	ENSG00000163947	56727418	57079329	-	inside	228528	123383	Overlapping	351911
chr3	56862801	56865400	2600	*	ENSG00000163947	ARHGEF3	Rho guanine nucleotide exchange factor 3 [Source:HGNC Symbol;Acc:HGNC:683]	4	1.53846	0.554468	0.0592954	0.0618592	1212	ENSG00000163947	56727418	57079329	-	inside	216528	135383	Overlapping	351911
chr3	56992001	56996400	4400	*	ENSG00000163947	ARHGEF3	Rho guanine nucleotide exchange factor 3 [Source:HGNC Symbol;Acc:HGNC:683]	4	0.909091	1.23076	0.0413071	0.0467721	1213	ENSG00000163947	56727418	57079329	-	inside	87328	82929	Overlapping	351911
chr3	57003601	57004600	1000	*	ENSG00000163947	ARHGEF3	Rho guanine nucleotide exchange factor 3 [Source:HGNC Symbol;Acc:HGNC:683]	2	2	3.21248	0.012272	0.024077	1214	ENSG00000163947	56727418	57079329	-	inside	75728	74729	Overlapping	351911
chr3	57011801	57018800	7000	*	ENSG00000163947	ARHGEF3	Rho guanine nucleotide exchange factor 3 [Source:HGNC Symbol;Acc:HGNC:683]	9	1.28571	3.40645	0.010761	0.0230029	1215	ENSG00000163947	56727418	57079329	-	inside	67528	60529	Overlapping	351911
chr3	57040801	57041200	400	*	ENSG00000163947	ARHGEF3	Rho guanine nucleotide exchange factor 3 [Source:HGNC Symbol;Acc:HGNC:683]	2	5	5.47405	0.00230052	0.0140258	1216	ENSG00000163947	56727418	57079329	-	inside	38528	38129	Overlapping	351911
chr3	57053201	57054000	800	*	ENSG00000163947	ARHGEF3	Rho guanine nucleotide exchange factor 3 [Source:HGNC Symbol;Acc:HGNC:683]	2	2.5	3.8748	0.00776257	0.0199609	1217	ENSG00000163947	56727418	57079329	-	inside	26128	25329	Overlapping	351911
chr3	57060401	57064000	3600	*	ENSG00000163947	ARHGEF3	Rho guanine nucleotide exchange factor 3 [Source:HGNC Symbol;Acc:HGNC:683]	6	1.66667	2.73222	0.0168253	0.027612	1218	ENSG00000163947	56727418	57079329	-	inside	18928	15329	Overlapping	351911
chr3	57072201	57079000	6800	*	ENSG00000163947	ARHGEF3	Rho guanine nucleotide exchange factor 3 [Source:HGNC Symbol;Acc:HGNC:683]	10	1.47059	4.51475	0.00486209	0.0169924	1219	ENSG00000163947	56727418	57079329	-	inside	7128	329	Overlapping	351911
chr3	48928001	48980400	52400	*	ENSG00000177479	ARIH2	ariadne RBR E3 ubiquitin protein ligase 2 [Source:HGNC Symbol;Acc:HGNC:690]	133	2.53817	4.28021	0.00578828	0.0181473	978	ENSG00000177479	48918821	48986382	+	inside	9180	5982	Overlapping	67561
chr3	94003601	94004000	400	*	ENSG00000169379	ARL13B	ADP ribosylation factor like GTPase 13B [Source:HGNC Symbol;Acc:HGNC:25419]	2	5	5.47405	0.00230052	0.0140258	1390	ENSG00000169379	93980139	94055668	+	inside	23462	23462	Overlapping	75529
chr3	94053201	94054800	1600	*	ENSG00000169379	ARL13B	ADP ribosylation factor like GTPase 13B [Source:HGNC Symbol;Acc:HGNC:25419]	2	1.25	1.28517	0.0400769	0.0458473	1391	ENSG00000169379	93980139	94055668	+	inside	73062	868	Overlapping	75529
chr3	69093201	69094000	800	*	ENSG00000144746	ARL6IP5	ADP ribosylation factor like GTPase 6 interacting protein 5 [Source:HGNC Symbol;Acc:HGNC:16937]	2	2.5	3.95014	0.00735615	0.019866	1327	ENSG00000144746	69084944	69106066	+	inside	8257	8257	NearestLocation	21122
chr3	5172001	5174200	2200	*	ENSG00000134108	ARL8B	ADP ribosylation factor like GTPase 8B [Source:HGNC Symbol;Acc:HGNC:25564]	4	1.81818	4.05573	0.00681805	0.0192802	342	ENSG00000134108	5122220	5180912	+	inside	49781	6712	Overlapping	58692
chr3	5178801	5180800	2000	*	ENSG00000134108	ARL8B	ADP ribosylation factor like GTPase 8B [Source:HGNC Symbol;Acc:HGNC:25564]	9	4.5	4.46103	0.00506171	0.0172113	343	ENSG00000134108	5122220	5180912	+	inside	56581	112	Overlapping	58692
chr3	138228201	138229000	800	*	ENSG00000114098	ARMC8	armadillo repeat containing 8 [Source:HGNC Symbol;Acc:HGNC:24999]	2	2.5	3.52109	0.0099464	0.0219722	1871	ENSG00000114098	138187248	138298389	+	inside	40953	40953	NearestLocation	111141
chr3	138234801	138238600	3800	*	ENSG00000114098	ARMC8	armadillo repeat containing 8 [Source:HGNC Symbol;Acc:HGNC:24999]	6	1.57895	1.11358	0.0440605	0.0488652	1872	ENSG00000114098	138187248	138298389	+	inside	47553	47553	NearestLocation	111141
chr3	138244801	138245600	800	*	ENSG00000114098	ARMC8	armadillo repeat containing 8 [Source:HGNC Symbol;Acc:HGNC:24999]	3	3.75	2.53099	0.019125	0.029347	1873	ENSG00000114098	138187248	138298389	+	inside	57553	52789	NearestLocation	111141
chr3	138256001	138256600	600	*	ENSG00000114098	ARMC8	armadillo repeat containing 8 [Source:HGNC Symbol;Acc:HGNC:24999]	3	5	7.9919	0.000245849	0.0113597	1874	ENSG00000114098	138187248	138298389	+	inside	68753	41789	NearestLocation	111141
chr3	138261801	138264200	2400	*	ENSG00000114098	ARMC8	armadillo repeat containing 8 [Source:HGNC Symbol;Acc:HGNC:24999]	2	0.833333	0.40827	0.0638937	0.0658686	1875	ENSG00000114098	138187248	138298389	+	inside	74553	34189	Overlapping	111141
chr3	138271601	138277400	5800	*	ENSG00000114098	ARMC8	armadillo repeat containing 8 [Source:HGNC Symbol;Acc:HGNC:24999]	4	0.689655	0.637586	0.0567993	0.0596668	1876	ENSG00000114098	138187248	138298389	+	inside	84353	20989	Overlapping	111141
chr3	138292201	138297200	5000	*	ENSG00000114098	ARMC8	armadillo repeat containing 8 [Source:HGNC Symbol;Acc:HGNC:24999]	9	1.8	4.52013	0.0048425	0.0169924	1877	ENSG00000114098	138187248	138298389	+	inside	104953	1189	Overlapping	111141
chr3	9793201	9797400	4200	*	ENSG00000241553	ARPC4	actin related protein 2/3 complex subunit 4 [Source:HGNC Symbol;Acc:HGNC:707]	15	3.57143	6.04753	0.00143134	0.0140258	390	ENSG00000241553	9792495	9807726	+	inside	706	706	Overlapping	15231
chr3	9797801	9803800	6000	*	ENSG00000241553	ARPC4	actin related protein 2/3 complex subunit 4 [Source:HGNC Symbol;Acc:HGNC:707]	36	6	5.55671	0.00215114	0.0140258	391	ENSG00000241553	9792495	9807726	+	inside	5306	3926	Overlapping	15231
chr3	9804001	9806000	2000	*	ENSG00000241553	ARPC4	actin related protein 2/3 complex subunit 4 [Source:HGNC Symbol;Acc:HGNC:707]	4	2	2.82182	0.01588	0.0268374	392	ENSG00000241553	9792495	9807726	+	inside	11506	1726	Overlapping	15231
chr3	9793201	9797400	4200	*	ENSG00000250151	ARPC4-TTLL3	ARPC4-TTLL3 readthrough [Source:HGNC Symbol;Acc:HGNC:38830]	15	3.57143	6.04753	0.00143134	0.0140258	390	ENSG00000250151	9793082	9835401	+	inside	119	119	NearestLocation	42319
chr3	9797801	9803800	6000	*	ENSG00000250151	ARPC4-TTLL3	ARPC4-TTLL3 readthrough [Source:HGNC Symbol;Acc:HGNC:38830]	36	6	5.55671	0.00215114	0.0140258	391	ENSG00000250151	9793082	9835401	+	inside	4719	4719	Overlapping	42319
chr3	9804001	9806000	2000	*	ENSG00000250151	ARPC4-TTLL3	ARPC4-TTLL3 readthrough [Source:HGNC Symbol;Acc:HGNC:38830]	4	2	2.82182	0.01588	0.0268374	392	ENSG00000250151	9793082	9835401	+	inside	10919	10919	Overlapping	42319
chr3	9809801	9818400	8600	*	ENSG00000250151	ARPC4-TTLL3	ARPC4-TTLL3 readthrough [Source:HGNC Symbol;Acc:HGNC:38830]	18	2.09302	4.62264	0.00448228	0.0163211	393	ENSG00000250151	9793082	9835401	+	inside	16719	16719	Overlapping	42319
chr3	131014001	131016400	2400	*	ENSG00000034533	ASTE1	asteroid homolog 1 (Drosophila) [Source:HGNC Symbol;Acc:HGNC:25021]	5	2.08333	2.94202	0.0146836	0.0258647	1764	ENSG00000034533	131013875	131027649	-	inside	13648	126	Overlapping	13774
chr3	131023401	131025000	1600	*	ENSG00000034533	ASTE1	asteroid homolog 1 (Drosophila) [Source:HGNC Symbol;Acc:HGNC:25021]	2	1.25	1.67479	0.0321127	0.0399734	1765	ENSG00000034533	131013875	131027649	-	inside	4248	2649	Overlapping	13774
chr3	112533601	112537800	4200	*	ENSG00000144848	ATG3	autophagy related 3 [Source:HGNC Symbol;Acc:HGNC:20962]	4	0.952381	1.43477	0.0368473	0.0438686	1471	ENSG00000144848	112532509	112562046	-	inside	28445	1092	Overlapping	29537
chr3	112548401	112550400	2000	*	ENSG00000144848	ATG3	autophagy related 3 [Source:HGNC Symbol;Acc:HGNC:20962]	8	4	3.74678	0.00849871	0.0207279	1472	ENSG00000144848	112532509	112562046	-	inside	13645	11646	Overlapping	29537
chr3	11280201	11282400	2200	*	ENSG00000197548	ATG7	autophagy related 7 [Source:HGNC Symbol;Acc:HGNC:16935]	3	1.36364	1.71688	0.0313366	0.0392984	442	ENSG00000197548	11272309	11557665	+	inside	7892	7892	NearestLocation	285356
chr3	11288401	11291800	3400	*	ENSG00000197548	ATG7	autophagy related 7 [Source:HGNC Symbol;Acc:HGNC:16935]	6	1.76471	5.15375	0.0029722	0.0156695	443	ENSG00000197548	11272309	11557665	+	inside	16092	16092	Overlapping	285356
chr3	11298601	11299000	400	*	ENSG00000197548	ATG7	autophagy related 7 [Source:HGNC Symbol;Acc:HGNC:16935]	2	5	5.47679	0.00229543	0.0140258	444	ENSG00000197548	11272309	11557665	+	inside	26292	26292	Overlapping	285356
chr3	11306801	11316400	9600	*	ENSG00000197548	ATG7	autophagy related 7 [Source:HGNC Symbol;Acc:HGNC:16935]	19	1.97917	4.61923	0.00449386	0.0163334	445	ENSG00000197548	11272309	11557665	+	inside	34492	34492	Overlapping	285356
chr3	11358401	11363000	4600	*	ENSG00000197548	ATG7	autophagy related 7 [Source:HGNC Symbol;Acc:HGNC:16935]	5	1.08696	1.28346	0.0401151	0.0458473	446	ENSG00000197548	11272309	11557665	+	inside	86092	86092	Overlapping	285356
chr3	11399001	11400400	1400	*	ENSG00000197548	ATG7	autophagy related 7 [Source:HGNC Symbol;Acc:HGNC:16935]	2	1.42857	1.88312	0.0284212	0.036918	447	ENSG00000197548	11272309	11557665	+	inside	126692	126692	Overlapping	285356
chr3	11424001	11426400	2400	*	ENSG00000197548	ATG7	autophagy related 7 [Source:HGNC Symbol;Acc:HGNC:16935]	3	1.25	2.94051	0.0146981	0.0258647	448	ENSG00000197548	11272309	11557665	+	inside	151692	131265	Overlapping	285356
chr3	11447601	11451200	3600	*	ENSG00000197548	ATG7	autophagy related 7 [Source:HGNC Symbol;Acc:HGNC:16935]	3	0.833333	0.787831	0.052498	0.0560571	449	ENSG00000197548	11272309	11557665	+	inside	175292	106465	Overlapping	285356
chr3	11454401	11457800	3400	*	ENSG00000197548	ATG7	autophagy related 7 [Source:HGNC Symbol;Acc:HGNC:16935]	3	0.882353	1.15002	0.043189	0.0482768	450	ENSG00000197548	11272309	11557665	+	inside	182092	99865	Overlapping	285356
chr3	11474801	11478600	3800	*	ENSG00000197548	ATG7	autophagy related 7 [Source:HGNC Symbol;Acc:HGNC:16935]	4	1.05263	1.62444	0.0330619	0.0407691	451	ENSG00000197548	11272309	11557665	+	inside	202492	79065	Overlapping	285356
chr3	11492801	11496800	4000	*	ENSG00000197548	ATG7	autophagy related 7 [Source:HGNC Symbol;Acc:HGNC:16935]	7	1.75	3.14671	0.0128244	0.0242357	452	ENSG00000197548	11272309	11557665	+	inside	220492	60865	Overlapping	285356
chr3	11516201	11517400	1200	*	ENSG00000197548	ATG7	autophagy related 7 [Source:HGNC Symbol;Acc:HGNC:16935]	2	1.66667	2.51075	0.0193706	0.029347	453	ENSG00000197548	11272309	11557665	+	inside	243892	40265	Overlapping	285356
chr3	11553001	11553600	600	*	ENSG00000197548	ATG7	autophagy related 7 [Source:HGNC Symbol;Acc:HGNC:16935]	2	3.33333	4.71431	0.00418061	0.0162724	454	ENSG00000197548	11272309	11557665	+	inside	280692	4065	Overlapping	285356
chr3	182852601	182853800	1200	*	ENSG00000058063	ATP11B	ATPase phospholipid transporting 11B (putative) [Source:HGNC Symbol;Acc:HGNC:13553]	3	2.5	5.59806	0.00207975	0.0140258	2245	ENSG00000058063	182793500	182921635	+	inside	59101	59101	Overlapping	128135
chr3	182918801	182920200	1400	*	ENSG00000058063	ATP11B	ATPase phospholipid transporting 11B (putative) [Source:HGNC Symbol;Acc:HGNC:13553]	2	1.42857	1.87972	0.0284785	0.036918	2246	ENSG00000058063	182793500	182921635	+	inside	125301	1435	Overlapping	128135
chr3	194430201	194434000	3800	*	ENSG00000133657	ATP13A3	ATPase 13A3 [Source:HGNC Symbol;Acc:HGNC:24113]	4	1.05263	1.9653	0.0270656	0.0362801	2389	ENSG00000133657	194402672	194498364	-	inside	68163	27529	Overlapping	95692
chr3	194436401	194439200	2800	*	ENSG00000133657	ATP13A3	ATPase 13A3 [Source:HGNC Symbol;Acc:HGNC:24113]	2	0.714286	0.0449703	0.0765197	0.0773381	2390	ENSG00000133657	194402672	194498364	-	inside	61963	33729	Overlapping	95692
chr3	194459201	194462600	3400	*	ENSG00000133657	ATP13A3	ATPase 13A3 [Source:HGNC Symbol;Acc:HGNC:24113]	3	0.882353	1.37176	0.0381806	0.0447744	2391	ENSG00000133657	194402672	194498364	-	inside	39163	35764	Overlapping	95692
chr3	194486401	194488000	1600	*	ENSG00000133657	ATP13A3	ATPase 13A3 [Source:HGNC Symbol;Acc:HGNC:24113]	3	1.875	0.83263	0.0512667	0.0551057	2392	ENSG00000133657	194402672	194498364	-	inside	11963	10364	Overlapping	95692
chr3	141877401	141879200	1800	*	ENSG00000069849	ATP1B3	ATPase Na+/K+ transporting subunit beta 3 [Source:HGNC Symbol;Acc:HGNC:806]	5	2.77778	5.05152	0.00322112	0.0162724	1922	ENSG00000069849	141876124	141926514	+	inside	1277	1277	NearestLocation	50390
chr3	141882201	141890600	8400	*	ENSG00000069849	ATP1B3	ATPase Na+/K+ transporting subunit beta 3 [Source:HGNC Symbol;Acc:HGNC:806]	19	2.2619	4.71444	0.0041802	0.0162724	1923	ENSG00000069849	141876124	141926514	+	inside	6077	6077	NearestLocation	50390
chr3	141893401	141894600	1200	*	ENSG00000069849	ATP1B3	ATPase Na+/K+ transporting subunit beta 3 [Source:HGNC Symbol;Acc:HGNC:806]	2	1.66667	2.68741	0.0173158	0.0279942	1924	ENSG00000069849	141876124	141926514	+	inside	17277	17277	Overlapping	50390
chr3	141898201	141903000	4800	*	ENSG00000069849	ATP1B3	ATPase Na+/K+ transporting subunit beta 3 [Source:HGNC Symbol;Acc:HGNC:806]	7	1.45833	3.00003	0.0141345	0.0254088	1925	ENSG00000069849	141876124	141926514	+	inside	22077	22077	Overlapping	50390
chr3	141908401	141911600	3200	*	ENSG00000069849	ATP1B3	ATPase Na+/K+ transporting subunit beta 3 [Source:HGNC Symbol;Acc:HGNC:806]	3	0.9375	0.847308	0.0508684	0.0547912	1926	ENSG00000069849	141876124	141926514	+	inside	32277	14914	Overlapping	50390
chr3	141914201	141925400	11200	*	ENSG00000069849	ATP1B3	ATPase Na+/K+ transporting subunit beta 3 [Source:HGNC Symbol;Acc:HGNC:806]	38	3.39286	5.95369	0.00154908	0.0140258	1927	ENSG00000069849	141876124	141926514	+	inside	38077	1114	Overlapping	50390
chr3	130893801	130894800	1000	*	ENSG00000017260	ATP2C1	ATPase secretory pathway Ca2+ transporting 1 [Source:HGNC Symbol;Acc:HGNC:13211]	8	8	9.0109	8.87999e-05	0.0113597	1758	ENSG00000017260	130850595	131016712	+	inside	43206	43206	Overlapping	166117
chr3	130925201	130927200	2000	*	ENSG00000017260	ATP2C1	ATPase secretory pathway Ca2+ transporting 1 [Source:HGNC Symbol;Acc:HGNC:13211]	3	1.5	3.29053	0.0116432	0.0236586	1759	ENSG00000017260	130850595	131016712	+	inside	74606	74606	Overlapping	166117
chr3	130937001	130937800	800	*	ENSG00000017260	ATP2C1	ATPase secretory pathway Ca2+ transporting 1 [Source:HGNC Symbol;Acc:HGNC:13211]	2	2.5	3.57289	0.00959636	0.0217915	1760	ENSG00000017260	130850595	131016712	+	inside	86406	78912	Overlapping	166117
chr3	130940201	130942000	1800	*	ENSG00000017260	ATP2C1	ATPase secretory pathway Ca2+ transporting 1 [Source:HGNC Symbol;Acc:HGNC:13211]	3	1.66667	1.28173	0.0401539	0.0458473	1761	ENSG00000017260	130850595	131016712	+	inside	89606	74712	Overlapping	166117
chr3	130963801	130967200	3400	*	ENSG00000017260	ATP2C1	ATPase secretory pathway Ca2+ transporting 1 [Source:HGNC Symbol;Acc:HGNC:13211]	7	2.05882	1.45997	0.0363249	0.0433605	1762	ENSG00000017260	130850595	131016712	+	inside	113206	49512	Overlapping	166117
chr3	130992601	131002200	9600	*	ENSG00000017260	ATP2C1	ATPase secretory pathway Ca2+ transporting 1 [Source:HGNC Symbol;Acc:HGNC:13211]	14	1.45833	2.81258	0.0159752	0.0269181	1763	ENSG00000017260	130850595	131016712	+	inside	142006	14512	Overlapping	166117
chr3	131014001	131016400	2400	*	ENSG00000017260	ATP2C1	ATPase secretory pathway Ca2+ transporting 1 [Source:HGNC Symbol;Acc:HGNC:13211]	5	2.08333	2.94202	0.0146836	0.0258647	1764	ENSG00000017260	130850595	131016712	+	inside	163406	312	Overlapping	166117
chr10	7802201	7802400	200	*	ENSG00000165629	ATP5C1	ATP synthase, H+ transporting, mitochondrial F1 complex, gamma polypeptide 1 [Source:HGNC Symbol;Acc:HGNC:833]	21	105	4.98282	9.39937e-61	2.84302e-60	18	ENSG00000165629	7788129	7807815	+	inside	14072	5415	NearestLocation	19686
chr3	113766401	113775400	9000	*	ENSG00000114573	ATP6V1A	ATPase H+ transporting V1 subunit A [Source:HGNC Symbol;Acc:HGNC:851]	9	1	1.18997	0.0422494	0.047507	1493	ENSG00000114573	113747019	113812056	+	inside	19382	19382	Overlapping	65037
chr3	113784601	113786000	1400	*	ENSG00000114573	ATP6V1A	ATPase H+ transporting V1 subunit A [Source:HGNC Symbol;Acc:HGNC:851]	8	5.71429	5.42876	0.00238629	0.0141857	1494	ENSG00000114573	113747019	113812056	+	inside	37582	26056	Overlapping	65037
chr3	113788401	113789800	1400	*	ENSG00000114573	ATP6V1A	ATPase H+ transporting V1 subunit A [Source:HGNC Symbol;Acc:HGNC:851]	3	2.14286	1.73167	0.0310676	0.0390583	1495	ENSG00000114573	113747019	113812056	+	inside	41382	22256	Overlapping	65037
chr3	113794801	113798600	3800	*	ENSG00000114573	ATP6V1A	ATPase H+ transporting V1 subunit A [Source:HGNC Symbol;Acc:HGNC:851]	8	2.10526	2.44156	0.02023	0.0301654	1496	ENSG00000114573	113747019	113812056	+	inside	47782	13456	Overlapping	65037
chr3	113801401	113803600	2200	*	ENSG00000114573	ATP6V1A	ATPase H+ transporting V1 subunit A [Source:HGNC Symbol;Acc:HGNC:851]	3	1.36364	3.47203	0.0102881	0.0224145	1497	ENSG00000114573	113747019	113812056	+	inside	54382	8456	Overlapping	65037
chr3	113809601	113810200	600	*	ENSG00000114573	ATP6V1A	ATPase H+ transporting V1 subunit A [Source:HGNC Symbol;Acc:HGNC:851]	3	5	7.49455	0.000394617	0.0117743	1498	ENSG00000114573	113747019	113812056	+	inside	62582	1856	Overlapping	65037
chr3	113810401	113811800	1400	*	ENSG00000114573	ATP6V1A	ATPase H+ transporting V1 subunit A [Source:HGNC Symbol;Acc:HGNC:851]	11	7.85714	7.6987	0.000325565	0.0113597	1499	ENSG00000114573	113747019	113812056	+	inside	63382	256	Overlapping	65037
chr3	142488001	142490000	2000	*	ENSG00000175054	ATR	ATR serine/threonine kinase [Source:HGNC Symbol;Acc:HGNC:882]	3	1.5	2.69166	0.0172687	0.0279942	1946	ENSG00000175054	142449235	142578826	-	inside	90825	38766	Overlapping	129591
chr3	142504801	142507800	3000	*	ENSG00000175054	ATR	ATR serine/threonine kinase [Source:HGNC Symbol;Acc:HGNC:882]	6	2	2.84063	0.0156873	0.0266254	1947	ENSG00000175054	142449235	142578826	-	inside	74025	55566	Overlapping	129591
chr3	142545201	142548800	3600	*	ENSG00000175054	ATR	ATR serine/threonine kinase [Source:HGNC Symbol;Acc:HGNC:882]	4	1.11111	2.03305	0.025989	0.0351899	1948	ENSG00000175054	142449235	142578826	-	inside	33625	30026	NearestLocation	129591
chr3	142554601	142558200	3600	*	ENSG00000175054	ATR	ATR serine/threonine kinase [Source:HGNC Symbol;Acc:HGNC:882]	5	1.38889	2.29521	0.0221546	0.0319635	1949	ENSG00000175054	142449235	142578826	-	inside	24225	20626	NearestLocation	129591
chr3	142560801	142567600	6800	*	ENSG00000175054	ATR	ATR serine/threonine kinase [Source:HGNC Symbol;Acc:HGNC:882]	9	1.32353	3.14325	0.012854	0.0242357	1950	ENSG00000175054	142449235	142578826	-	inside	18025	11226	NearestLocation	129591
chr3	142572601	142578800	6200	*	ENSG00000175054	ATR	ATR serine/threonine kinase [Source:HGNC Symbol;Acc:HGNC:882]	9	1.45161	2.24797	0.022808	0.0325831	1951	ENSG00000175054	142449235	142578826	-	inside	6225	26	NearestLocation	129591
chr3	48450201	48467000	16800	*	ENSG00000282827	ATRIP	ATR interacting protein [Source:EntrezGene;Acc:84126]	49	2.91667	6.32134	0.00113298	0.0136821	951	ENSG00000282827	48446710	48467645	+	inside	3491	645	Overlapping	20935
chr3	63912601	63913000	400	*	ENSG00000163635	ATXN7	ataxin 7 [Source:HGNC Symbol;Acc:HGNC:10560]	3	7.5	4.84797	0.00377329	0.0162724	1290	ENSG00000163635	63864557	64003462	+	inside	48044	48044	Overlapping	138905
chr3	63941201	63945800	4600	*	ENSG00000163635	ATXN7	ataxin 7 [Source:HGNC Symbol;Acc:HGNC:10560]	5	1.08696	2.10222	0.024927	0.0343049	1291	ENSG00000163635	63864557	64003462	+	inside	76644	57662	Overlapping	138905
chr3	63988201	63988600	400	*	ENSG00000163635	ATXN7	ataxin 7 [Source:HGNC Symbol;Acc:HGNC:10560]	2	5	5.47405	0.00230052	0.0140258	1292	ENSG00000163635	63864557	64003462	+	inside	123644	14862	Overlapping	138905
chr3	63995401	63996200	800	*	ENSG00000163635	ATXN7	ataxin 7 [Source:HGNC Symbol;Acc:HGNC:10560]	2	2.5	3.89864	0.00763187	0.0199609	1293	ENSG00000163635	63864557	64003462	+	inside	130844	7262	Overlapping	138905
chr3	63999201	64001600	2400	*	ENSG00000163635	ATXN7	ataxin 7 [Source:HGNC Symbol;Acc:HGNC:10560]	5	2.08333	4.42973	0.00518137	0.0174047	1294	ENSG00000163635	63864557	64003462	+	inside	134644	1862	Overlapping	138905
chr10	97679601	97680000	400	*	ENSG00000119986	AVPI1	arginine vasopressin induced 1 [Source:HGNC Symbol;Acc:HGNC:30898]	22	55	4.21239	1.36653e-57	3.28586e-57	162	ENSG00000119986	97677424	97687323	-	inside	7722	2177	NearestLocation	9899
chr10	97686801	97687200	400	*	ENSG00000119986	AVPI1	arginine vasopressin induced 1 [Source:HGNC Symbol;Acc:HGNC:30898]	32	80	10.2526	1.01705e-84	1.31146e-83	163	ENSG00000119986	97677424	97687323	-	inside	522	123	NearestLocation	9899
chr3	28323201	28324400	1200	*	ENSG00000163512	AZI2	5-azacytidine induced 2 [Source:HGNC Symbol;Acc:HGNC:24002]	5	4.16667	7.41644	0.000424461	0.0117743	633	ENSG00000163512	28315003	28349127	-	inside	25926	8198	NearestLocation	34124
chr3	28331001	28332000	1000	*	ENSG00000163512	AZI2	5-azacytidine induced 2 [Source:HGNC Symbol;Acc:HGNC:24002]	2	2	3.21957	0.0122136	0.024077	634	ENSG00000163512	28315003	28349127	-	inside	18126	15998	NearestLocation	34124
chr3	28348601	28349000	400	*	ENSG00000163512	AZI2	5-azacytidine induced 2 [Source:HGNC Symbol;Acc:HGNC:24002]	3	7.5	4.84748	0.00377472	0.0162724	635	ENSG00000163512	28315003	28349127	-	inside	526	127	NearestLocation	34124
chr15	44715401	44715800	400	*	ENSG00000166710	B2M	beta-2-microglobulin [Source:HGNC Symbol;Acc:HGNC:914]	111	277.5	18.5975	0	0	285	ENSG00000166710	44711477	44718877	+	inside	3924	3077	NearestLocation	7400
chr15	44717801	44718000	200	*	ENSG00000166710	B2M	beta-2-microglobulin [Source:HGNC Symbol;Acc:HGNC:914]	48	240	5.39836	0	0	286	ENSG00000166710	44711477	44718877	+	inside	6324	877	NearestLocation	7400
chr3	119211801	119212400	600	*	ENSG00000121578	B4GALT4	beta-1,4-galactosyltransferase 4 [Source:HGNC Symbol;Acc:HGNC:927]	2	3.33333	3.7179	0.00867301	0.0207279	1514	ENSG00000121578	119211732	119241103	-	inside	29302	69	Overlapping	29371
chr3	119231801	119233400	1600	*	ENSG00000121578	B4GALT4	beta-1,4-galactosyltransferase 4 [Source:HGNC Symbol;Acc:HGNC:927]	3	1.875	1.39756	0.03763	0.044358	1515	ENSG00000121578	119211732	119241103	-	inside	9302	7703	Overlapping	29371
chr3	119231801	119233400	1600	*	ENSG00000240254	B4GALT4-AS1	B4GALT4 antisense RNA 1 [Source:HGNC Symbol;Acc:HGNC:40090]	3	1.875	1.39756	0.03763	0.044358	1515	ENSG00000240254	119226486	119290666	+	inside	5315	5315	NearestLocation	64180
chr10	119676801	119677200	400	*	ENSG00000151929	BAG3	BCL2 associated athanogene 3 [Source:HGNC Symbol;Acc:HGNC:939]	19	47.5	4.85518	3.18441e-60	8.86569e-60	207	ENSG00000151929	119651370	119677819	+	inside	25431	619	Overlapping	26449
chr3	52401201	52403400	2200	*	ENSG00000163930	BAP1	BRCA1 associated protein 1 [Source:HGNC Symbol;Acc:HGNC:950]	31	14.0909	5.17389	0.00292524	0.0155405	1125	ENSG00000163930	52401013	52410350	-	inside	9149	188	NearestLocation	9337
chr3	52403601	52410200	6600	*	ENSG00000163930	BAP1	BRCA1 associated protein 1 [Source:HGNC Symbol;Acc:HGNC:950]	36	5.45455	4.40532	0.00527639	0.0174861	1126	ENSG00000163930	52401013	52410350	-	inside	6749	150	NearestLocation	9337
chr3	107772601	107773600	1000	*	ENSG00000114439	BBX	BBX, HMG-box containing [Source:HGNC Symbol;Acc:HGNC:14422]	6	6	6.61276	0.000878893	0.0123251	1449	ENSG00000114439	107522936	107811324	+	inside	249665	37724	Overlapping	288388
chr3	107805401	107810800	5400	*	ENSG00000114439	BBX	BBX, HMG-box containing [Source:HGNC Symbol;Acc:HGNC:14422]	6	1.11111	1.15083	0.0431696	0.0482768	1450	ENSG00000114439	107522936	107811324	+	inside	282465	524	Overlapping	288388
chr3	187721401	187722400	1000	*	ENSG00000113916	BCL6	B-cell CLL/lymphoma 6 [Source:HGNC Symbol;Acc:HGNC:1001]	3	3	2.73637	0.0167805	0.0275859	2352	ENSG00000113916	187721377	187745727	-	inside	24326	24	Overlapping	24350
chr3	187725001	187732200	7200	*	ENSG00000113916	BCL6	B-cell CLL/lymphoma 6 [Source:HGNC Symbol;Acc:HGNC:1001]	12	1.66667	3.79159	0.00823434	0.0205354	2353	ENSG00000113916	187721377	187745727	-	inside	20726	3624	Overlapping	24350
chr3	197510801	197516200	5400	*	ENSG00000161267	BDH1	3-hydroxybutyrate dehydrogenase, type 1 [Source:HGNC Symbol;Acc:HGNC:1027]	21	3.88889	2.84137	0.0156799	0.0266254	2530	ENSG00000161267	197509783	197573323	-	inside	62522	1018	Overlapping	63540
chr3	197518401	197519200	800	*	ENSG00000161267	BDH1	3-hydroxybutyrate dehydrogenase, type 1 [Source:HGNC Symbol;Acc:HGNC:1027]	2	2.5	3.71652	0.00868141	0.0207279	2531	ENSG00000161267	197509783	197573323	-	inside	54922	8618	Overlapping	63540
chr3	197521401	197523000	1600	*	ENSG00000161267	BDH1	3-hydroxybutyrate dehydrogenase, type 1 [Source:HGNC Symbol;Acc:HGNC:1027]	6	3.75	3.27207	0.0117893	0.0237452	2532	ENSG00000161267	197509783	197573323	-	inside	51922	11618	Overlapping	63540
chr3	197532401	197547000	14600	*	ENSG00000161267	BDH1	3-hydroxybutyrate dehydrogenase, type 1 [Source:HGNC Symbol;Acc:HGNC:1027]	34	2.32877	4.98131	0.00340276	0.0162724	2533	ENSG00000161267	197509783	197573323	-	inside	40922	22618	Overlapping	63540
chr3	197554801	197556200	1400	*	ENSG00000161267	BDH1	3-hydroxybutyrate dehydrogenase, type 1 [Source:HGNC Symbol;Acc:HGNC:1027]	3	2.14286	0.329623	0.0664795	0.0682551	2534	ENSG00000161267	197509783	197573323	-	inside	18522	17123	NearestLocation	63540
chr3	4980001	4981600	1600	*	ENSG00000134107	BHLHE40	basic helix-loop-helix family member e40 [Source:HGNC Symbol;Acc:HGNC:1046]	13	8.125	4.15028	0.0063661	0.0188791	339	ENSG00000134107	4979116	4985323	+	inside	885	885	Overlapping	6207
chr3	4978001	4979200	1200	*	ENSG00000235831	BHLHE40-AS1	BHLHE40 antisense RNA 1 [Source:HGNC Symbol;Acc:HGNC:44471]	3	2.5	5.42392	0.00239562	0.0141857	338	ENSG00000235831	4896809	4979961	-	inside	1960	761	Overlapping	83152
chr10	86923401	86924000	600	*	ENSG00000107779	BMPR1A	bone morphogenetic protein receptor type 1A [Source:HGNC Symbol;Acc:HGNC:1076]	21	35	1.71749	6.02416e-48	8.53133e-48	146	ENSG00000107779	86756650	86932838	+	inside	166751	8838	Overlapping	176188
chr10	86925801	86926600	800	*	ENSG00000107779	BMPR1A	bone morphogenetic protein receptor type 1A [Source:HGNC Symbol;Acc:HGNC:1076]	41	51.25	6.86142	7.88554e-69	3.6452e-68	147	ENSG00000107779	86756650	86932838	+	inside	169151	6238	Overlapping	176188
chr10	131967801	131968600	800	*	ENSG00000176171	BNIP3	BCL2/adenovirus E1B 19kDa interacting protein 3 [Source:HGNC Symbol;Acc:HGNC:1084]	30	37.5	5.21234	1.03299e-61	3.24465e-61	218	ENSG00000176171	131966455	131982013	-	inside	14212	1346	Overlapping	15558
chr10	131970601	131971000	400	*	ENSG00000176171	BNIP3	BCL2/adenovirus E1B 19kDa interacting protein 3 [Source:HGNC Symbol;Acc:HGNC:1084]	15	37.5	0.702519	2.76987e-44	3.23152e-44	219	ENSG00000176171	131966455	131982013	-	inside	11412	4146	Overlapping	15558
chr10	131973001	131973200	200	*	ENSG00000176171	BNIP3	BCL2/adenovirus E1B 19kDa interacting protein 3 [Source:HGNC Symbol;Acc:HGNC:1084]	18	90	4.07674	4.82401e-57	1.07444e-56	220	ENSG00000176171	131966455	131982013	-	inside	9012	6546	Overlapping	15558
chr10	131973801	131974000	200	*	ENSG00000176171	BNIP3	BCL2/adenovirus E1B 19kDa interacting protein 3 [Source:HGNC Symbol;Acc:HGNC:1084]	24	120	5.40094	1.66084e-62	5.98392e-62	221	ENSG00000176171	131966455	131982013	-	inside	8212	7346	Overlapping	15558
chr10	131981601	131982000	400	*	ENSG00000176171	BNIP3	BCL2/adenovirus E1B 19kDa interacting protein 3 [Source:HGNC Symbol;Acc:HGNC:1084]	22	55	1.83681	2.18483e-48	3.11211e-48	222	ENSG00000176171	131966455	131982013	-	inside	412	13	NearestLocation	15558
chr3	10115801	10124000	8200	*	ENSG00000254999	BRK1	BRICK1, SCAR/WAVE actin nucleating complex subunit [Source:HGNC Symbol;Acc:HGNC:23057]	20	2.43902	4.18953	0.00618637	0.018705	415	ENSG00000254999	10115592	10127190	+	inside	209	209	NearestLocation	11598
chr3	9731801	9734800	3000	*	ENSG00000156983	BRPF1	bromodomain and PHD finger containing 1 [Source:HGNC Symbol;Acc:HGNC:14255]	6	2	1.07022	0.0451162	0.0499139	381	ENSG00000156983	9731729	9748018	+	inside	72	72	NearestLocation	16289
chr3	9739001	9740000	1000	*	ENSG00000156983	BRPF1	bromodomain and PHD finger containing 1 [Source:HGNC Symbol;Acc:HGNC:14255]	7	7	6.99122	0.000627005	0.0117856	382	ENSG00000156983	9731729	9748018	+	inside	7272	7272	NearestLocation	16289
chr3	49549601	49551000	1400	*	ENSG00000226913	BSN-AS2	BSN antisense RNA 2 (head to head) [Source:HGNC Symbol;Acc:HGNC:42445]	2	1.42857	1.35694	0.0384999	0.0449638	1015	ENSG00000226913	49549306	49554366	-	inside	4765	295	NearestLocation	5060
chr10	123154801	123155200	400	*	ENSG00000154473	BUB3	BUB3, mitotic checkpoint protein [Source:HGNC Symbol;Acc:HGNC:1151]	19	47.5	4.84656	3.45741e-60	9.5176e-60	214	ENSG00000154473	123154277	123170467	+	inside	524	524	NearestLocation	16190
chr10	123160401	123160600	200	*	ENSG00000154473	BUB3	BUB3, mitotic checkpoint protein [Source:HGNC Symbol;Acc:HGNC:1151]	11	55	0.0472371	5.33262e-42	5.7052e-42	215	ENSG00000154473	123154277	123170467	+	inside	6124	6124	NearestLocation	16190
chr10	15096001	15096200	200	*	ENSG00000176236	C10orf111	chromosome 10 open reading frame 111 [Source:HGNC Symbol;Acc:HGNC:28582]	12	60	0.847436	8.48696e-45	1.02936e-44	25	ENSG00000176236	15095385	15097319	-	inside	1318	616	Overlapping	1934
chr10	100991001	100991600	600	*	ENSG00000107815	C10orf2	chromosome 10 open reading frame 2 [Source:HGNC Symbol;Acc:HGNC:1160]	21	35	2.71439	1.08564e-51	1.79718e-51	177	ENSG00000107815	100987367	100994401	+	inside	3634	2801	Overlapping	7034
chr10	100993001	100993200	200	*	ENSG00000107815	C10orf2	chromosome 10 open reading frame 2 [Source:HGNC Symbol;Acc:HGNC:1160]	14	70	2.19001	1.05517e-49	1.5575e-49	178	ENSG00000107815	100987367	100994401	+	inside	5634	1201	Overlapping	7034
chr10	49703201	49703400	200	*	ENSG00000178645	C10orf53	chromosome 10 open reading frame 53 [Source:HGNC Symbol;Acc:HGNC:27421]	11	55	0.0476567	5.31493e-42	5.7052e-42	64	ENSG00000178645	49679651	49710261	+	inside	23550	6861	NearestLocation	30610
chr3	155771201	155773000	1800	*	ENSG00000174928	C3orf33	chromosome 3 open reading frame 33 [Source:HGNC Symbol;Acc:HGNC:26434]	3	1.66667	4.04959	0.00684838	0.0192946	2037	ENSG00000174928	155762617	155806351	-	inside	35150	8584	Overlapping	43734
chr3	155780001	155781800	1800	*	ENSG00000174928	C3orf33	chromosome 3 open reading frame 33 [Source:HGNC Symbol;Acc:HGNC:26434]	2	1.11111	1.46387	0.0362446	0.0432875	2038	ENSG00000174928	155762617	155806351	-	inside	26350	17384	Overlapping	43734
chr3	155790001	155793000	3000	*	ENSG00000174928	C3orf33	chromosome 3 open reading frame 33 [Source:HGNC Symbol;Acc:HGNC:26434]	4	1.33333	3.68791	0.00885732	0.0209383	2039	ENSG00000174928	155762617	155806351	-	inside	16350	13351	NearestLocation	43734
chr3	37395201	37396600	1400	*	ENSG00000198590	C3orf35	chromosome 3 open reading frame 35 [Source:HGNC Symbol;Acc:HGNC:24082]	2	1.42857	1.87973	0.0284784	0.036918	731	ENSG00000198590	37386269	37435497	+	inside	8932	8932	NearestLocation	49228
chr3	88156201	88157200	1000	*	ENSG00000179021	C3orf38	chromosome 3 open reading frame 38 [Source:HGNC Symbol;Acc:HGNC:28384]	9	9	8.85933	0.000103754	0.0113597	1385	ENSG00000179021	88149743	88168729	+	inside	6458	6458	Overlapping	18986
chr3	88160601	88166200	5600	*	ENSG00000179021	C3orf38	chromosome 3 open reading frame 38 [Source:HGNC Symbol;Acc:HGNC:28384]	7	1.25	2.83412	0.0157537	0.0266812	1386	ENSG00000179021	88149743	88168729	+	inside	10858	2529	Overlapping	18986
chr3	63826801	63829400	2600	*	ENSG00000163632	C3orf49	chromosome 3 open reading frame 49 [Source:HGNC Symbol;Acc:HGNC:25190]	5	1.92308	2.91158	0.014979	0.0261743	1286	ENSG00000163632	63819362	63848636	+	inside	7439	7439	Overlapping	29274
chr3	63837801	63839800	2000	*	ENSG00000163632	C3orf49	chromosome 3 open reading frame 49 [Source:HGNC Symbol;Acc:HGNC:25190]	9	4.5	2.87048	0.0153859	0.0265088	1287	ENSG00000163632	63819362	63848636	+	inside	18439	8836	Overlapping	29274
chr3	63845201	63848600	3400	*	ENSG00000163632	C3orf49	chromosome 3 open reading frame 49 [Source:HGNC Symbol;Acc:HGNC:25190]	6	1.76471	4.66716	0.00433342	0.0162724	1288	ENSG00000163632	63819362	63848636	+	inside	25839	36	Overlapping	29274
chr3	143972001	143972600	600	*	ENSG00000181744	C3orf58	chromosome 3 open reading frame 58 [Source:HGNC Symbol;Acc:HGNC:28490]	3	5	4.05997	0.0067972	0.0192802	1960	ENSG00000181744	143971798	144048719	+	inside	203	203	NearestLocation	76921
chr3	143989601	143990400	800	*	ENSG00000181744	C3orf58	chromosome 3 open reading frame 58 [Source:HGNC Symbol;Acc:HGNC:28490]	2	2.5	3.87602	0.00775585	0.0199609	1961	ENSG00000181744	143971798	144048719	+	inside	17803	17803	NearestLocation	76921
chr3	58727401	58727800	400	*	ENSG00000163689	C3orf67	chromosome 3 open reading frame 67 [Source:HGNC Symbol;Acc:HGNC:24763]	2	5	5.47405	0.00230052	0.0140258	1283	ENSG00000163689	58717365	59050084	-	inside	322683	10036	Overlapping	332719
chr3	185078801	185079600	800	*	ENSG00000187068	C3orf70	chromosome 3 open reading frame 70 [Source:HGNC Symbol;Acc:HGNC:33731]	4	5	1.82842	0.0293546	0.0376775	2323	ENSG00000187068	185078050	185153014	-	inside	74213	751	NearestLocation	74964
chr3	53332201	53336800	4600	*	ENSG00000157388	CACNA1D	calcium voltage-gated channel subunit alpha1 D [Source:HGNC Symbol;Acc:HGNC:1391]	7	1.52174	2.25082	0.0227681	0.0325831	1177	ENSG00000157388	53328963	53813733	+	inside	3238	3238	Overlapping	484770
chr3	53347401	53349000	1600	*	ENSG00000157388	CACNA1D	calcium voltage-gated channel subunit alpha1 D [Source:HGNC Symbol;Acc:HGNC:1391]	2	1.25	1.27937	0.0402067	0.0458473	1178	ENSG00000157388	53328963	53813733	+	inside	18438	18438	Overlapping	484770
chr3	53806201	53808600	2400	*	ENSG00000157388	CACNA1D	calcium voltage-gated channel subunit alpha1 D [Source:HGNC Symbol;Acc:HGNC:1391]	3	1.25	1.20022	0.0420109	0.0472857	1179	ENSG00000157388	53328963	53813733	+	inside	477238	5133	Overlapping	484770
chr3	54175401	54175800	400	*	ENSG00000157445	CACNA2D3	calcium voltage-gated channel auxiliary subunit alpha2delta 3 [Source:HGNC Symbol;Acc:HGNC:15460]	2	5	5.47409	0.00230044	0.0140258	1188	ENSG00000157445	54122547	55074557	+	inside	52854	52854	NearestLocation	952010
chr3	54374601	54375400	800	*	ENSG00000157445	CACNA2D3	calcium voltage-gated channel auxiliary subunit alpha2delta 3 [Source:HGNC Symbol;Acc:HGNC:15460]	2	2.5	3.87481	0.00776255	0.0199609	1189	ENSG00000157445	54122547	55074557	+	inside	252054	252054	Overlapping	952010
chr3	54393601	54394000	400	*	ENSG00000157445	CACNA2D3	calcium voltage-gated channel auxiliary subunit alpha2delta 3 [Source:HGNC Symbol;Acc:HGNC:15460]	2	5	5.47405	0.00230052	0.0140258	1190	ENSG00000157445	54122547	55074557	+	inside	271054	271054	Overlapping	952010
chr3	54637601	54639600	2000	*	ENSG00000157445	CACNA2D3	calcium voltage-gated channel auxiliary subunit alpha2delta 3 [Source:HGNC Symbol;Acc:HGNC:15460]	10	5	6.23585	0.00121937	0.0138157	1191	ENSG00000157445	54122547	55074557	+	inside	515054	434957	Overlapping	952010
chr10	118683401	118683600	200	*	ENSG00000151893	CACUL1	CDK2 associated cullin domain 1 [Source:HGNC Symbol;Acc:HGNC:23727]	24	120	5.35385	2.62434e-62	9.3183e-62	197	ENSG00000151893	118674167	118755249	-	inside	71848	9234	Overlapping	81082
chr10	70163801	70164000	200	*	ENSG00000229097	CALM2P2	calmodulin 2 pseudogene 2 [Source:HGNC Symbol;Acc:HGNC:1447]	23	115	5.24217	7.74268e-62	2.46884e-61	89	ENSG00000229097	70163685	70164124	+	inside	116	116	NearestLocation	439
chr10	12829401	12829800	400	*	ENSG00000183049	CAMK1D	calcium/calmodulin dependent protein kinase ID [Source:HGNC Symbol;Acc:HGNC:19341]	27	67.5	8.92662	2.6367e-78	1.90386e-77	23	ENSG00000183049	12349482	12835545	+	inside	479919	5745	Overlapping	486063
chr3	12836801	12838800	2000	*	ENSG00000144712	CAND2	cullin associated and neddylation dissociated 2 (putative) [Source:HGNC Symbol;Acc:HGNC:30689]	5	2.5	1.66723	0.0322538	0.0401051	492	ENSG00000144712	12796472	12871916	+	inside	40329	33116	Overlapping	75444
chr3	15206201	15208000	1800	*	ENSG00000131375	CAPN7	calpain 7 [Source:HGNC Symbol;Acc:HGNC:1484]	3	1.66667	2.96776	0.0144377	0.0257495	536	ENSG00000131375	15206152	15252918	+	inside	49	49	NearestLocation	46766
chr3	15212601	15223800	11200	*	ENSG00000131375	CAPN7	calpain 7 [Source:HGNC Symbol;Acc:HGNC:1484]	11	0.982143	1.15309	0.0431162	0.0482663	537	ENSG00000131375	15206152	15252918	+	inside	6449	6449	NearestLocation	46766
chr3	15233801	15236200	2400	*	ENSG00000131375	CAPN7	calpain 7 [Source:HGNC Symbol;Acc:HGNC:1484]	5	2.08333	4.09663	0.00661917	0.0191483	538	ENSG00000131375	15206152	15252918	+	inside	27649	16718	Overlapping	46766
chr3	15240801	15242200	1400	*	ENSG00000131375	CAPN7	calpain 7 [Source:HGNC Symbol;Acc:HGNC:1484]	4	2.85714	4.9994	0.0033551	0.0162724	539	ENSG00000131375	15206152	15252918	+	inside	34649	10718	Overlapping	46766
chr3	8767601	8768000	400	*	ENSG00000182533	CAV3	caveolin 3 [Source:HGNC Symbol;Acc:HGNC:1529]	2	5	5.47405	0.00230052	0.0140258	353	ENSG00000182533	8733800	8841808	+	inside	33801	33801	Overlapping	108008
chr3	8795201	8795600	400	*	ENSG00000182533	CAV3	caveolin 3 [Source:HGNC Symbol;Acc:HGNC:1529]	2	5	5.50259	0.00224792	0.0140258	354	ENSG00000182533	8733800	8841808	+	inside	61401	46208	Overlapping	108008
chr3	105775801	105777000	1200	*	ENSG00000114423	CBLB	Cbl proto-oncogene B [Source:HGNC Symbol;Acc:HGNC:1542]	2	1.66667	2.51075	0.0193706	0.029347	1447	ENSG00000114423	105655461	105869552	-	inside	93751	92552	NearestLocation	214091
chr10	68791801	68792000	200	*	ENSG00000060339	CCAR1	cell division cycle and apoptosis regulator 1 [Source:HGNC Symbol;Acc:HGNC:24236]	12	60	0.847436	8.48696e-45	1.02936e-44	86	ENSG00000060339	68721012	68792377	+	inside	70789	377	Overlapping	71365
chr3	46921801	46925600	3800	*	ENSG00000160799	CCDC12	coiled-coil domain containing 12 [Source:HGNC Symbol;Acc:HGNC:28332]	10	2.63158	2.68929	0.017295	0.0279942	857	ENSG00000160799	46921726	46982010	-	inside	60209	75	Overlapping	60284
chr3	46942001	46944400	2400	*	ENSG00000160799	CCDC12	coiled-coil domain containing 12 [Source:HGNC Symbol;Acc:HGNC:28332]	3	1.25	2.93681	0.0147338	0.0258647	858	ENSG00000160799	46921726	46982010	-	inside	40009	20275	Overlapping	60284
chr3	46956401	46956800	400	*	ENSG00000160799	CCDC12	coiled-coil domain containing 12 [Source:HGNC Symbol;Acc:HGNC:28332]	2	5	5.47491	0.00229891	0.0140258	859	ENSG00000160799	46921726	46982010	-	inside	25609	25210	Overlapping	60284
chr3	46972401	46976400	4000	*	ENSG00000160799	CCDC12	coiled-coil domain containing 12 [Source:HGNC Symbol;Acc:HGNC:28332]	9	2.25	1.67073	0.0321885	0.0400458	860	ENSG00000160799	46921726	46982010	-	inside	9609	5610	Overlapping	60284
chr3	46978201	46979400	1200	*	ENSG00000160799	CCDC12	coiled-coil domain containing 12 [Source:HGNC Symbol;Acc:HGNC:28332]	3	2.5	2.08497	0.0251884	0.0344971	861	ENSG00000160799	46921726	46982010	-	inside	3809	2610	Overlapping	60284
chr3	123927201	123928600	1400	*	ENSG00000175455	CCDC14	coiled-coil domain containing 14 [Source:HGNC Symbol;Acc:HGNC:25766]	2	1.42857	2.23604	0.0229756	0.0326036	1613	ENSG00000175455	123897305	123961408	-	inside	34207	29896	NearestLocation	64103
chr3	123947001	123950800	3800	*	ENSG00000175455	CCDC14	coiled-coil domain containing 14 [Source:HGNC Symbol;Acc:HGNC:25766]	3	0.789474	0.231909	0.0698043	0.0714423	1614	ENSG00000175455	123897305	123961408	-	inside	14407	10608	NearestLocation	64103
chr3	14669801	14672000	2200	*	ENSG00000154781	CCDC174	coiled-coil domain containing 174 [Source:HGNC Symbol;Acc:HGNC:28033]	3	1.36364	3.24724	0.0119884	0.0239346	518	ENSG00000154781	14651746	14672659	+	inside	18055	659	Overlapping	20913
chr3	49245201	49245600	400	*	ENSG00000173421	CCDC36	coiled-coil domain containing 36 [Source:HGNC Symbol;Acc:HGNC:27945]	2	5	5.47405	0.00230052	0.0140258	992	ENSG00000173421	49198428	49258104	+	inside	46773	12504	Overlapping	59676
chr3	180604201	180605600	1400	*	ENSG00000145075	CCDC39	coiled-coil domain containing 39 [Source:HGNC Symbol;Acc:HGNC:25244]	3	2.14286	4.51261	0.00486994	0.0169924	2236	ENSG00000145075	180602858	180871005	-	inside	266804	1343	Overlapping	268147
chr3	180608601	180610200	1600	*	ENSG00000145075	CCDC39	coiled-coil domain containing 39 [Source:HGNC Symbol;Acc:HGNC:25244]	2	1.25	1.66343	0.0323249	0.0401495	2237	ENSG00000145075	180602858	180871005	-	inside	262404	5743	Overlapping	268147
chr3	191380001	191380600	600	*	ENSG00000152492	CCDC50	coiled-coil domain containing 50 [Source:HGNC Symbol;Acc:HGNC:18111]	5	8.33333	1.77755	0.0302451	0.0384938	2373	ENSG00000152492	191329077	191398670	+	inside	50924	18070	Overlapping	69593
chr3	191391801	191394800	3000	*	ENSG00000152492	CCDC50	coiled-coil domain containing 50 [Source:HGNC Symbol;Acc:HGNC:18111]	5	1.66667	2.7955	0.0161528	0.0270766	2374	ENSG00000152492	191329077	191398670	+	inside	62724	3870	Overlapping	69593
chr3	48433001	48435400	2400	*	ENSG00000164051	CCDC51	coiled-coil domain containing 51 [Source:HGNC Symbol;Acc:HGNC:25714]	10	4.16667	5.06672	0.00318295	0.0162724	947	ENSG00000164051	48432164	48440456	-	inside	7455	837	Overlapping	8292
chr3	48439001	48440200	1200	*	ENSG00000164051	CCDC51	coiled-coil domain containing 51 [Source:HGNC Symbol;Acc:HGNC:25714]	3	2.5	1.39971	0.0375845	0.0443275	948	ENSG00000164051	48432164	48440456	-	inside	1455	256	Overlapping	8292
chr3	122366401	122372000	5600	*	ENSG00000160124	CCDC58	coiled-coil domain containing 58 [Source:HGNC Symbol;Acc:HGNC:31136]	10	1.78571	1.58791	0.033765	0.0413558	1565	ENSG00000160124	122359591	122383231	-	inside	16830	6810	NearestLocation	23640
chr3	56566801	56570000	3200	*	ENSG00000180376	CCDC66	coiled-coil domain containing 66 [Source:HGNC Symbol;Acc:HGNC:27709]	13	4.0625	7.13586	0.000549784	0.0117743	1197	ENSG00000180376	56557161	56621818	+	inside	9640	9640	NearestLocation	64657
chr3	56570201	56571400	1200	*	ENSG00000180376	CCDC66	coiled-coil domain containing 66 [Source:HGNC Symbol;Acc:HGNC:27709]	9	7.5	5.29436	0.00265812	0.0147261	1198	ENSG00000180376	56557161	56621818	+	inside	13040	13040	NearestLocation	64657
chr10	35314801	35315200	400	*	ENSG00000108100	CCNY	cyclin Y [Source:HGNC Symbol;Acc:HGNC:23354]	21	52.5	1.64198	1.14174e-47	1.60763e-47	53	ENSG00000108100	35247025	35572669	+	inside	67776	67776	Overlapping	325644
chr3	108044601	108049400	4800	*	ENSG00000196776	CD47	CD47 molecule [Source:HGNC Symbol;Acc:HGNC:1682]	7	1.45833	3.76412	0.00839554	0.0207193	1451	ENSG00000196776	108043298	108091025	-	inside	46424	1303	Overlapping	47727
chr3	108052601	108054200	1600	*	ENSG00000196776	CD47	CD47 molecule [Source:HGNC Symbol;Acc:HGNC:1682]	7	4.375	7.1154	0.000560144	0.0117743	1452	ENSG00000196776	108043298	108091025	-	inside	38424	9303	Overlapping	47727
chr3	108058001	108060800	2800	*	ENSG00000196776	CD47	CD47 molecule [Source:HGNC Symbol;Acc:HGNC:1682]	5	1.78571	0.319332	0.0668238	0.0685466	1453	ENSG00000196776	108043298	108091025	-	inside	33024	14703	Overlapping	47727
chr3	48157801	48169000	11200	*	ENSG00000164045	CDC25A	cell division cycle 25A [Source:HGNC Symbol;Acc:HGNC:1725]	25	2.23214	4.33809	0.00554624	0.0178291	935	ENSG00000164045	48157146	48188402	-	inside	30601	655	Overlapping	31256
chr3	48173601	48174800	1200	*	ENSG00000164045	CDC25A	cell division cycle 25A [Source:HGNC Symbol;Acc:HGNC:1725]	5	4.16667	4.79434	0.00393227	0.0162724	936	ENSG00000164045	48157146	48188402	-	inside	14801	13602	Overlapping	31256
chr3	48179801	48184800	5000	*	ENSG00000164045	CDC25A	cell division cycle 25A [Source:HGNC Symbol;Acc:HGNC:1725]	4	0.8	1.3027	0.039687	0.0458473	937	ENSG00000164045	48157146	48188402	-	inside	8601	3602	Overlapping	31256
chr3	48187801	48188400	600	*	ENSG00000164045	CDC25A	cell division cycle 25A [Source:HGNC Symbol;Acc:HGNC:1725]	4	6.66667	7.55475	0.000372961	0.0117483	938	ENSG00000164045	48157146	48188402	-	inside	601	2	NearestLocation	31256
chr10	60778401	60778600	200	*	ENSG00000170312	CDK1	cyclin dependent kinase 1 [Source:HGNC Symbol;Acc:HGNC:1722]	34	170	4.45719	1.38089e-58	3.56124e-58	68	ENSG00000170312	60778331	60794852	+	inside	70	70	NearestLocation	16521
chr10	60780001	60780200	200	*	ENSG00000170312	CDK1	cyclin dependent kinase 1 [Source:HGNC Symbol;Acc:HGNC:1722]	14	70	2.19	1.05528e-49	1.5575e-49	69	ENSG00000170312	60778331	60794852	+	inside	1670	1670	NearestLocation	16521
chr10	60784601	60784800	200	*	ENSG00000170312	CDK1	cyclin dependent kinase 1 [Source:HGNC Symbol;Acc:HGNC:1722]	17	85	3.69959	1.55727e-55	3.28906e-55	70	ENSG00000170312	60778331	60794852	+	inside	6270	6270	NearestLocation	16521
chr10	60791801	60792400	600	*	ENSG00000170312	CDK1	cyclin dependent kinase 1 [Source:HGNC Symbol;Acc:HGNC:1722]	47	78.3333	13.8164	3.09018e-103	1.26182e-101	71	ENSG00000170312	60778331	60794852	+	inside	13470	2452	NearestLocation	16521
chr3	133587001	133590200	3200	*	ENSG00000091527	CDV3	CDV3 homolog [Source:HGNC Symbol;Acc:HGNC:26928]	27	8.4375	8.47588	0.000152819	0.0113597	1782	ENSG00000091527	133573730	133590261	+	inside	13271	61	NearestLocation	16531
chr3	196707001	196707600	600	*	ENSG00000174007	CEP19	centrosomal protein 19 [Source:HGNC Symbol;Acc:HGNC:28209]	3	5	3.29618	0.0115988	0.0236586	2496	ENSG00000174007	196706277	196712293	-	inside	5292	724	Overlapping	6016
chr3	134545001	134546400	1400	*	ENSG00000182923	CEP63	centrosomal protein 63 [Source:HGNC Symbol;Acc:HGNC:25815]	4	2.85714	1.30427	0.0396523	0.0458473	1802	ENSG00000182923	134485743	134575017	+	inside	59258	28617	Overlapping	89274
chr3	134549001	134552800	3800	*	ENSG00000182923	CEP63	centrosomal protein 63 [Source:HGNC Symbol;Acc:HGNC:25815]	7	1.84211	1.24858	0.040901	0.046498	1803	ENSG00000182923	134485743	134575017	+	inside	63258	22217	Overlapping	89274
chr3	138495001	138498800	3800	*	ENSG00000114107	CEP70	centrosomal protein 70 [Source:HGNC Symbol;Acc:HGNC:29972]	5	1.31579	3.13016	0.0129668	0.0242725	1885	ENSG00000114107	138494344	138594538	-	inside	99537	657	Overlapping	100194
chr3	101729601	101731200	1600	*	ENSG00000182504	CEP97	centrosomal protein 97 [Source:HGNC Symbol;Acc:HGNC:26244]	2	1.25	1.27935	0.0402072	0.0458473	1440	ENSG00000182504	101723925	101770562	+	inside	5676	5676	NearestLocation	46637
chr3	101764801	101770400	5600	*	ENSG00000182504	CEP97	centrosomal protein 97 [Source:HGNC Symbol;Acc:HGNC:26244]	10	1.78571	3.59593	0.0094441	0.0216356	1441	ENSG00000182504	101723925	101770562	+	inside	40876	162	Overlapping	46637
chr3	113342201	113343200	1000	*	ENSG00000206530	CFAP44	cilia and flagella associated protein 44 [Source:HGNC Symbol;Acc:HGNC:25631]	3	3	2.59935	0.0183155	0.0287074	1481	ENSG00000206530	113286947	113441610	-	inside	99409	55254	Overlapping	154663
chr3	88052801	88059600	6800	*	ENSG00000163320	CGGBP1	CGG triplet repeat binding protein 1 [Source:HGNC Symbol;Acc:HGNC:1888]	15	2.20588	4.14275	0.00640109	0.0188791	1382	ENSG00000163320	88051944	88149885	-	inside	97084	857	Overlapping	97941
chr3	88103401	88107000	3600	*	ENSG00000163320	CGGBP1	CGG triplet repeat binding protein 1 [Source:HGNC Symbol;Acc:HGNC:1888]	5	1.38889	3.48717	0.0101816	0.0222466	1383	ENSG00000163320	88051944	88149885	-	inside	46484	42885	Overlapping	97941
chr3	88113001	88116000	3000	*	ENSG00000163320	CGGBP1	CGG triplet repeat binding protein 1 [Source:HGNC Symbol;Acc:HGNC:1888]	3	1	1.58297	0.0338609	0.0413998	1384	ENSG00000163320	88051944	88149885	-	inside	36884	33885	Overlapping	97941
chr3	14112401	14113200	800	*	ENSG00000163528	CHCHD4	coiled-coil-helix-coiled-coil-helix domain containing 4 [Source:HGNC Symbol;Acc:HGNC:26467]	9	11.25	3.46662	0.0103265	0.0224611	506	ENSG00000163528	14112077	14124870	-	inside	12469	324	NearestLocation	12793
chr3	126730401	126731000	600	*	ENSG00000159685	CHCHD6	coiled-coil-helix-coiled-coil-helix domain containing 6 [Source:HGNC Symbol;Acc:HGNC:28184]	2	3.33333	3.71711	0.00867779	0.0207279	1655	ENSG00000159685	126704220	126960406	+	inside	26181	26181	NearestLocation	256186
chr3	53815201	53818200	3000	*	ENSG00000016391	CHDH	choline dehydrogenase [Source:HGNC Symbol;Acc:HGNC:24288]	16	5.33333	4.7063	0.00420625	0.0162724	1180	ENSG00000016391	53812335	53846390	-	inside	31189	2866	Overlapping	34055
chr3	53823401	53824200	800	*	ENSG00000016391	CHDH	choline dehydrogenase [Source:HGNC Symbol;Acc:HGNC:24288]	2	2.5	3.90146	0.00761655	0.0199609	1181	ENSG00000016391	53812335	53846390	-	inside	22989	11066	NearestLocation	34055
chr3	87233001	87234000	1000	*	ENSG00000083937	CHMP2B	charged multivesicular body protein 2B [Source:HGNC Symbol;Acc:HGNC:24537]	4	4	5.82103	0.0017306	0.0140258	1379	ENSG00000083937	87227271	87255548	+	inside	5730	5730	NearestLocation	28277
chr3	87245801	87247800	2000	*	ENSG00000083937	CHMP2B	charged multivesicular body protein 2B [Source:HGNC Symbol;Acc:HGNC:24537]	2	1	0.184472	0.0714639	0.0728452	1380	ENSG00000083937	87227271	87255548	+	inside	18530	7748	NearestLocation	28277
chr3	87253401	87255200	1800	*	ENSG00000083937	CHMP2B	charged multivesicular body protein 2B [Source:HGNC Symbol;Acc:HGNC:24537]	10	5.55556	8.96545	9.30568e-05	0.0113597	1381	ENSG00000083937	87227271	87255548	+	inside	26130	348	Overlapping	28277
chr3	184380801	184387000	6200	*	ENSG00000090539	CHRD	chordin [Source:HGNC Symbol;Acc:HGNC:1949]	7	1.12903	2.06416	0.0255067	0.0347855	2318	ENSG00000090539	184380073	184390736	+	inside	728	728	NearestLocation	10663
chr10	100190201	100190400	200	*	ENSG00000213341	CHUK	conserved helix-loop-helix ubiquitous kinase [Source:HGNC Symbol;Acc:HGNC:1974]	18	90	4.07674	4.82401e-57	1.07444e-56	166	ENSG00000213341	100188298	100229619	-	inside	39418	1903	Overlapping	41321
chr3	198223801	198225600	1800	*	ENSG00000230304	CICP6	capicua transcriptional repressor pseudogene 6 [Source:HGNC Symbol;Acc:HGNC:37755]	4	2.22222	0.0709594	0.0755578	0.076434	2567	ENSG00000230304	198223497	198226310	-	inside	2509	304	NearestLocation	2813
chr3	33541601	33543000	1400	*	ENSG00000163539	CLASP2	cytoplasmic linker associated protein 2 [Source:HGNC Symbol;Acc:HGNC:17078]	2	1.42857	2.09235	0.0250763	0.0344268	695	ENSG00000163539	33496245	33718356	-	inside	176755	45356	Overlapping	222111
chr3	33548201	33551400	3200	*	ENSG00000163539	CLASP2	cytoplasmic linker associated protein 2 [Source:HGNC Symbol;Acc:HGNC:17078]	5	1.5625	3.62899	0.0092294	0.0213656	696	ENSG00000163539	33496245	33718356	-	inside	170155	51956	Overlapping	222111
chr3	33559401	33565400	6000	*	ENSG00000163539	CLASP2	cytoplasmic linker associated protein 2 [Source:HGNC Symbol;Acc:HGNC:17078]	5	0.833333	1.88723	0.0283521	0.036918	697	ENSG00000163539	33496245	33718356	-	inside	158955	63156	Overlapping	222111
chr3	33570801	33572600	1800	*	ENSG00000163539	CLASP2	cytoplasmic linker associated protein 2 [Source:HGNC Symbol;Acc:HGNC:17078]	2	1.11111	0.712534	0.0546201	0.057672	698	ENSG00000163539	33496245	33718356	-	inside	147555	74556	Overlapping	222111
chr3	33688201	33690000	1800	*	ENSG00000163539	CLASP2	cytoplasmic linker associated protein 2 [Source:HGNC Symbol;Acc:HGNC:17078]	2	1.11111	0.71252	0.0546205	0.057672	699	ENSG00000163539	33496245	33718356	-	inside	30155	28356	NearestLocation	222111
chr3	170460201	170463800	3600	*	ENSG00000013297	CLDN11	claudin 11 [Source:HGNC Symbol;Acc:HGNC:8514]	10	2.77778	0.787934	0.0524951	0.0560571	2149	ENSG00000013297	170418865	170860380	+	inside	41336	41336	Overlapping	441515
chr3	138011801	138012400	600	*	ENSG00000066405	CLDN18	claudin 18 [Source:HGNC Symbol;Acc:HGNC:2039]	2	3.33333	4.63054	0.00445552	0.0162724	1864	ENSG00000066405	137998735	138033655	+	inside	13066	13066	Overlapping	34920
chr3	138023601	138027600	4000	*	ENSG00000066405	CLDN18	claudin 18 [Source:HGNC Symbol;Acc:HGNC:2039]	4	1	1.47878	0.0359388	0.0432875	1865	ENSG00000066405	137998735	138033655	+	inside	24866	6055	Overlapping	34920
chr3	98514001	98517400	3400	*	ENSG00000080822	CLDND1	claudin domain containing 1 [Source:HGNC Symbol;Acc:HGNC:1322]	9	2.64706	3.28469	0.0116893	0.0236875	1402	ENSG00000080822	98497912	98523066	-	inside	9065	5666	Overlapping	25154
chr3	45004201	45005400	1200	*	ENSG00000163815	CLEC3B	C-type lectin domain family 3 member B [Source:HGNC Symbol;Acc:HGNC:11891]	8	6.66667	2.47684	0.0197877	0.0297489	827	ENSG00000163815	45001548	45036071	+	inside	2653	2653	NearestLocation	34523
chr3	45011401	45015600	4200	*	ENSG00000163815	CLEC3B	C-type lectin domain family 3 member B [Source:HGNC Symbol;Acc:HGNC:11891]	6	1.42857	3.61537	0.00931735	0.0215034	828	ENSG00000163815	45001548	45036071	+	inside	9853	9853	NearestLocation	34523
chr3	45025201	45026200	1000	*	ENSG00000163815	CLEC3B	C-type lectin domain family 3 member B [Source:HGNC Symbol;Acc:HGNC:11891]	3	3	2.66665	0.0175472	0.0279942	829	ENSG00000163815	45001548	45036071	+	inside	23653	9871	Overlapping	34523
chr3	28241601	28242000	400	*	ENSG00000187118	CMC1	C-X9-C motif containing 1 [Source:HGNC Symbol;Acc:HGNC:28783]	3	7.5	4.84748	0.00377472	0.0162724	631	ENSG00000187118	28241584	28325142	+	inside	17	17	NearestLocation	83558
chr3	28249401	28253800	4400	*	ENSG00000187118	CMC1	C-X9-C motif containing 1 [Source:HGNC Symbol;Acc:HGNC:28783]	5	1.13636	2.46721	0.0199076	0.029822	632	ENSG00000187118	28241584	28325142	+	inside	7817	7817	NearestLocation	83558
chr3	28323201	28324400	1200	*	ENSG00000187118	CMC1	C-X9-C motif containing 1 [Source:HGNC Symbol;Acc:HGNC:28783]	5	4.16667	7.41644	0.000424461	0.0117743	633	ENSG00000187118	28241584	28325142	+	inside	81617	742	Overlapping	83558
chr3	99818001	99818400	400	*	ENSG00000184220	CMSS1	cms1 ribosomal small subunit homolog (yeast) [Source:HGNC Symbol;Acc:HGNC:28666]	3	7.5	4.26929	0.005835	0.018232	1408	ENSG00000184220	99817834	100181732	+	inside	167	167	NearestLocation	363898
chr3	99821201	99822400	1200	*	ENSG00000184220	CMSS1	cms1 ribosomal small subunit homolog (yeast) [Source:HGNC Symbol;Acc:HGNC:28666]	2	1.66667	2.67013	0.0175083	0.0279942	1409	ENSG00000184220	99817834	100181732	+	inside	3367	3367	NearestLocation	363898
chr3	99825801	99833200	7400	*	ENSG00000184220	CMSS1	cms1 ribosomal small subunit homolog (yeast) [Source:HGNC Symbol;Acc:HGNC:28666]	9	1.21622	2.77387	0.01638	0.0272731	1410	ENSG00000184220	99817834	100181732	+	inside	7967	7967	NearestLocation	363898
chr3	99849001	99851400	2400	*	ENSG00000184220	CMSS1	cms1 ribosomal small subunit homolog (yeast) [Source:HGNC Symbol;Acc:HGNC:28666]	3	1.25	2.23262	0.0230238	0.0326159	1411	ENSG00000184220	99817834	100181732	+	inside	31167	31167	NearestLocation	363898
chr3	99972001	99973000	1000	*	ENSG00000184220	CMSS1	cms1 ribosomal small subunit homolog (yeast) [Source:HGNC Symbol;Acc:HGNC:28666]	2	2	2.91426	0.0149528	0.0261743	1412	ENSG00000184220	99817834	100181732	+	inside	154167	154167	Overlapping	363898
chr3	100039001	100041800	2800	*	ENSG00000184220	CMSS1	cms1 ribosomal small subunit homolog (yeast) [Source:HGNC Symbol;Acc:HGNC:28666]	5	1.78571	1.03882	0.0458933	0.0506074	1413	ENSG00000184220	99817834	100181732	+	inside	221167	139932	Overlapping	363898
chr3	100166001	100168000	2000	*	ENSG00000184220	CMSS1	cms1 ribosomal small subunit homolog (yeast) [Source:HGNC Symbol;Acc:HGNC:28666]	2	1	1.00284	0.046797	0.0513446	1414	ENSG00000184220	99817834	100181732	+	inside	348167	13732	Overlapping	363898
chr3	100176401	100181000	4600	*	ENSG00000184220	CMSS1	cms1 ribosomal small subunit homolog (yeast) [Source:HGNC Symbol;Acc:HGNC:28666]	7	1.52174	3.12577	0.0130047	0.0242725	1415	ENSG00000184220	99817834	100181732	+	inside	358567	732	Overlapping	363898
chr3	32481801	32484000	2200	*	ENSG00000091317	CMTM6	CKLF like MARVEL transmembrane domain containing 6 [Source:HGNC Symbol;Acc:HGNC:19177]	27	12.2727	7.29536	0.000474882	0.0117743	660	ENSG00000091317	32481312	32503408	-	inside	21607	489	NearestLocation	22096
chr3	32487801	32488200	400	*	ENSG00000091317	CMTM6	CKLF like MARVEL transmembrane domain containing 6 [Source:HGNC Symbol;Acc:HGNC:19177]	4	10	3.51867	0.009963	0.0219722	661	ENSG00000091317	32481312	32503408	-	inside	15607	6489	NearestLocation	22096
chr3	32502201	32503000	800	*	ENSG00000091317	CMTM6	CKLF like MARVEL transmembrane domain containing 6 [Source:HGNC Symbol;Acc:HGNC:19177]	6	7.5	4.93169	0.00353664	0.0162724	662	ENSG00000091317	32481312	32503408	-	inside	1207	408	NearestLocation	22096
chr3	32469201	32470600	1400	*	ENSG00000153551	CMTM7	CKLF like MARVEL transmembrane domain containing 7 [Source:HGNC Symbol;Acc:HGNC:19178]	2	1.42857	1.87972	0.0284785	0.036918	659	ENSG00000153551	32391671	32483067	+	inside	77530	12467	Overlapping	91396
chr3	129171801	129183600	11800	*	ENSG00000169714	CNBP	CCHC-type zinc finger nucleic acid binding protein [Source:HGNC Symbol;Acc:HGNC:13164]	60	5.08475	7.8133	0.000291908	0.0113597	1719	ENSG00000169714	129169484	129183922	-	inside	12121	322	NearestLocation	14438
chr10	103088401	103088800	400	*	ENSG00000148842	CNNM2	cyclin and CBS domain divalent metal cation transport mediator 2 [Source:HGNC Symbol;Acc:HGNC:103]	18	45	2.84583	3.39738e-52	6.12029e-52	191	ENSG00000148842	102918293	103090221	+	inside	170108	1421	Overlapping	171928
chr3	32685401	32688000	2600	*	ENSG00000182973	CNOT10	CCR4-NOT transcription complex subunit 10 [Source:HGNC Symbol;Acc:HGNC:23817]	5	1.92308	3.98447	0.00717722	0.019612	670	ENSG00000182973	32685145	32773875	+	inside	256	256	NearestLocation	88730
chr3	32707601	32709600	2000	*	ENSG00000182973	CNOT10	CCR4-NOT transcription complex subunit 10 [Source:HGNC Symbol;Acc:HGNC:23817]	5	2.5	4.22812	0.00601408	0.0185074	671	ENSG00000182973	32685145	32773875	+	inside	22456	22456	NearestLocation	88730
chr3	32715401	32716400	1000	*	ENSG00000182973	CNOT10	CCR4-NOT transcription complex subunit 10 [Source:HGNC Symbol;Acc:HGNC:23817]	2	2	3.1737	0.0125951	0.024077	672	ENSG00000182973	32685145	32773875	+	inside	30256	30256	Overlapping	88730
chr3	32726201	32750000	23800	*	ENSG00000182973	CNOT10	CCR4-NOT transcription complex subunit 10 [Source:HGNC Symbol;Acc:HGNC:23817]	45	1.89076	4.0085	0.00705431	0.0194187	673	ENSG00000182973	32685145	32773875	+	inside	41056	23875	Overlapping	88730
chr3	32752601	32767200	14600	*	ENSG00000182973	CNOT10	CCR4-NOT transcription complex subunit 10 [Source:HGNC Symbol;Acc:HGNC:23817]	22	1.50685	1.48235	0.0358659	0.043245	674	ENSG00000182973	32685145	32773875	+	inside	67456	6675	Overlapping	88730
chr3	48564201	48575600	11400	*	ENSG00000114270	COL7A1	collagen type VII alpha 1 [Source:HGNC Symbol;Acc:HGNC:2214]	20	1.75439	4.46601	0.0050429	0.0171731	957	ENSG00000114270	48564073	48595267	-	inside	31066	128	Overlapping	31194
chr3	48585601	48593000	7400	*	ENSG00000114270	COL7A1	collagen type VII alpha 1 [Source:HGNC Symbol;Acc:HGNC:2214]	8	1.08108	2.2768	0.0224073	0.0322461	958	ENSG00000114270	48564073	48595267	-	inside	9666	2267	NearestLocation	31194
chr3	99679801	99680800	1000	*	ENSG00000144810	COL8A1	collagen type VIII alpha 1 [Source:HGNC Symbol;Acc:HGNC:2215]	4	4	1.59269	0.0336723	0.0413153	1407	ENSG00000144810	99638475	99799226	+	inside	41326	41326	NearestLocation	160751
chr3	149738601	149741800	3200	*	ENSG00000114744	COMMD2	COMM domain containing 2 [Source:HGNC Symbol;Acc:HGNC:24993]	14	4.375	5.45187	0.00234218	0.0140919	1997	ENSG00000114744	149738470	149752499	-	inside	13898	131	Overlapping	14029
chr3	139366401	139368400	2000	*	ENSG00000184432	COPB2	coatomer protein complex subunit beta 2 [Source:HGNC Symbol;Acc:HGNC:2232]	8	4	4.02802	0.00695582	0.0194044	1907	ENSG00000184432	139355600	139389732	-	inside	23331	10801	Overlapping	34132
chr3	139373801	139389400	15600	*	ENSG00000184432	COPB2	coatomer protein complex subunit beta 2 [Source:HGNC Symbol;Acc:HGNC:2232]	30	1.92308	3.29565	0.0116029	0.0236586	1908	ENSG00000184432	139355600	139389732	-	inside	15931	332	Overlapping	34132
chr3	129252201	129252800	600	*	ENSG00000181789	COPG1	coatomer protein complex subunit gamma 1 [Source:HGNC Symbol;Acc:HGNC:2236]	4	6.66667	2.7989	0.0161173	0.0270535	1724	ENSG00000181789	129249606	129277773	+	inside	2595	2595	NearestLocation	28167
chr3	129254801	129255800	1000	*	ENSG00000181789	COPG1	coatomer protein complex subunit gamma 1 [Source:HGNC Symbol;Acc:HGNC:2236]	4	4	8.02809	0.000237384	0.0113597	1725	ENSG00000181789	129249606	129277773	+	inside	5195	5195	NearestLocation	28167
chr3	129257601	129260400	2800	*	ENSG00000181789	COPG1	coatomer protein complex subunit gamma 1 [Source:HGNC Symbol;Acc:HGNC:2236]	17	6.07143	5.64063	0.00200853	0.0140258	1726	ENSG00000181789	129249606	129277773	+	inside	7995	7995	NearestLocation	28167
chr3	129260801	129265600	4800	*	ENSG00000181789	COPG1	coatomer protein complex subunit gamma 1 [Source:HGNC Symbol;Acc:HGNC:2236]	15	3.125	5.58348	0.00210468	0.0140258	1727	ENSG00000181789	129249606	129277773	+	inside	11195	11195	Overlapping	28167
chr3	129267201	129271600	4400	*	ENSG00000181789	COPG1	coatomer protein complex subunit gamma 1 [Source:HGNC Symbol;Acc:HGNC:2236]	18	4.09091	1.92748	0.0276826	0.0368451	1728	ENSG00000181789	129249606	129277773	+	inside	17595	6173	Overlapping	28167
chr10	99713601	99714000	400	*	ENSG00000014919	COX15	COX15 cytochrome c oxidase assembly homolog [Source:HGNC Symbol;Acc:HGNC:2263]	24	60	4.63359	2.61465e-59	6.81478e-59	164	ENSG00000014919	99711844	99732100	-	inside	18499	1757	Overlapping	20256
chr3	149167201	149173000	5800	*	ENSG00000047457	CP	ceruloplasmin [Source:HGNC Symbol;Acc:HGNC:2295]	15	2.58621	3.8635	0.00782523	0.0200538	1985	ENSG00000047457	149162410	149222055	-	inside	54854	4791	Overlapping	59645
chr3	98576801	98580600	3800	*	ENSG00000080819	CPOX	coproporphyrinogen oxidase [Source:HGNC Symbol;Acc:HGNC:2321]	4	1.05263	0.541825	0.0596825	0.0621773	1403	ENSG00000080819	98521132	98593723	-	inside	16922	13123	NearestLocation	72591
chr3	98584001	98593600	9600	*	ENSG00000080819	CPOX	coproporphyrinogen oxidase [Source:HGNC Symbol;Acc:HGNC:2321]	25	2.60417	4.19034	0.0061827	0.018705	1404	ENSG00000080819	98521132	98593723	-	inside	9722	123	NearestLocation	72591
chr3	3154601	3156000	1400	*	ENSG00000113851	CRBN	cereblon [Source:HGNC Symbol;Acc:HGNC:30185]	2	1.42857	1.88315	0.0284207	0.036918	320	ENSG00000113851	3148992	3179710	-	inside	25109	5609	Overlapping	30718
chr3	3174001	3175400	1400	*	ENSG00000113851	CRBN	cereblon [Source:HGNC Symbol;Acc:HGNC:30185]	5	3.57143	3.79688	0.00820365	0.0205354	321	ENSG00000113851	3148992	3179710	-	inside	5709	4310	NearestLocation	30718
chr3	9941001	9944800	3800	*	ENSG00000163703	CRELD1	cysteine rich with EGF like domains 1 [Source:HGNC Symbol;Acc:HGNC:14630]	7	1.84211	4.0676	0.00675981	0.0192802	399	ENSG00000163703	9933822	9945413	+	inside	7179	613	Overlapping	11591
chr3	33120801	33122800	2000	*	ENSG00000170275	CRTAP	cartilage associated protein [Source:HGNC Symbol;Acc:HGNC:2379]	4	2	2.94894	0.0146171	0.0258647	686	ENSG00000170275	33113979	33147773	+	inside	6822	6822	NearestLocation	33794
chr3	33133401	33134200	800	*	ENSG00000170275	CRTAP	cartilage associated protein [Source:HGNC Symbol;Acc:HGNC:2379]	9	11.25	1.55627	0.0343838	0.0418136	687	ENSG00000170275	33113979	33147773	+	inside	19422	13573	Overlapping	33794
chr3	33136601	33141200	4600	*	ENSG00000170275	CRTAP	cartilage associated protein [Source:HGNC Symbol;Acc:HGNC:2379]	4	0.869565	1.41326	0.0372981	0.0441273	688	ENSG00000170275	33113979	33147773	+	inside	22622	6573	Overlapping	33794
chr3	33143201	33144800	1600	*	ENSG00000170275	CRTAP	cartilage associated protein [Source:HGNC Symbol;Acc:HGNC:2379]	11	6.875	4.82065	0.00385355	0.0162724	689	ENSG00000170275	33113979	33147773	+	inside	29222	2973	Overlapping	33794
chr3	47576801	47577400	600	*	ENSG00000114646	CSPG5	chondroitin sulfate proteoglycan 5 [Source:HGNC Symbol;Acc:HGNC:2467]	2	3.33333	4.63069	0.00445503	0.0162724	903	ENSG00000114646	47562239	47580792	-	inside	3991	3392	NearestLocation	18553
chr3	39142401	39146800	4400	*	ENSG00000144655	CSRNP1	cysteine and serine rich nuclear protein 1 [Source:HGNC Symbol;Acc:HGNC:14300]	8	1.81818	2.35359	0.0213691	0.031306	758	ENSG00000144655	39141855	39154562	-	inside	12161	546	NearestLocation	12707
chr10	51698001	51698800	800	*	ENSG00000177613	CSTF2T	cleavage stimulation factor subunit 2, tau variant [Source:HGNC Symbol;Acc:HGNC:17086]	32	40	6.42354	6.6922e-67	2.98107e-66	67	ENSG00000177613	51695487	51699591	-	inside	1590	791	NearestLocation	4104
chr10	117488601	117488800	200	*	ENSG00000258114	CTA-109P11.4		14	70	2.24751	6.41709e-50	1.01431e-49	196	ENSG00000258114	117425194	117490419	+	inside	63407	1619	Overlapping	65225
chr3	69020201	69022600	2400	*	ENSG00000244513	CTD-2013N24.2		5	2.08333	5.84973	0.00168976	0.0140258	1319	ENSG00000244513	69013941	69056622	+	inside	6260	6260	Overlapping	42681
chr3	69033801	69035200	1400	*	ENSG00000244513	CTD-2013N24.2		3	2.14286	1.41842	0.0371896	0.0441273	1320	ENSG00000244513	69013941	69056622	+	inside	19860	19860	Overlapping	42681
chr3	69038801	69039400	600	*	ENSG00000244513	CTD-2013N24.2		3	5	4.07025	0.00674685	0.0192802	1321	ENSG00000244513	69013941	69056622	+	inside	24860	17222	Overlapping	42681
chr3	69042801	69044800	2000	*	ENSG00000244513	CTD-2013N24.2		2	1	0.220964	0.0701846	0.0717344	1322	ENSG00000244513	69013941	69056622	+	inside	28860	11822	Overlapping	42681
chr3	69047601	69048200	600	*	ENSG00000244513	CTD-2013N24.2		2	3.33333	4.6644	0.00434252	0.0162724	1323	ENSG00000244513	69013941	69056622	+	inside	33660	8422	Overlapping	42681
chr3	49909401	49913400	4000	*	ENSG00000228008	CTD-2330K9.3		13	3.25	4.57487	0.00464704	0.0166764	1029	ENSG00000228008	49903845	49916937	+	inside	5556	3537	Overlapping	13092
chr3	37970001	37971600	1600	*	ENSG00000144677	CTDSPL	CTD small phosphatase like [Source:HGNC Symbol;Acc:HGNC:16890]	4	2.5	4.32275	0.00560951	0.0178936	734	ENSG00000144677	37861960	37984469	+	inside	108041	12869	Overlapping	122509
chr3	37980601	37984400	3800	*	ENSG00000144677	CTDSPL	CTD small phosphatase like [Source:HGNC Symbol;Acc:HGNC:16890]	20	5.26316	7.88134	0.000273489	0.0113597	735	ENSG00000144677	37861960	37984469	+	inside	118641	69	Overlapping	122509
chr3	41205401	41209800	4400	*	ENSG00000168036	CTNNB1	catenin beta 1 [Source:HGNC Symbol;Acc:HGNC:2514]	5	1.13636	1.38153	0.0379715	0.0446442	773	ENSG00000168036	41194837	41260096	+	inside	10564	10564	NearestLocation	65259
chr3	41212601	41213400	800	*	ENSG00000168036	CTNNB1	catenin beta 1 [Source:HGNC Symbol;Acc:HGNC:2514]	2	2.5	3.91594	0.00753825	0.0199609	774	ENSG00000168036	41194837	41260096	+	inside	17764	17764	NearestLocation	65259
chr3	41225201	41226000	800	*	ENSG00000168036	CTNNB1	catenin beta 1 [Source:HGNC Symbol;Acc:HGNC:2514]	7	8.75	7.26364	0.000488977	0.0117743	775	ENSG00000168036	41194837	41260096	+	inside	30364	30364	NearestLocation	65259
chr3	41233801	41238200	4400	*	ENSG00000168036	CTNNB1	catenin beta 1 [Source:HGNC Symbol;Acc:HGNC:2514]	19	4.31818	3.40276	0.0107881	0.0230174	776	ENSG00000168036	41194837	41260096	+	inside	38964	21896	NearestLocation	65259
chr3	41239801	41240400	600	*	ENSG00000168036	CTNNB1	catenin beta 1 [Source:HGNC Symbol;Acc:HGNC:2514]	5	8.33333	1.4712	0.0360939	0.0432875	777	ENSG00000168036	41194837	41260096	+	inside	44964	19696	NearestLocation	65259
chr10	102424001	102424800	800	*	ENSG00000107874	CUEDC2	CUE domain containing 2 [Source:HGNC Symbol;Acc:HGNC:28352]	27	33.75	4.01859	8.26823e-57	1.82497e-56	187	ENSG00000107874	102423245	102432661	-	inside	8660	756	Overlapping	9416
chr10	99713601	99714000	400	*	ENSG00000119929	CUTC	cutC copper transporter [Source:HGNC Symbol;Acc:HGNC:24271]	24	60	4.63359	2.61465e-59	6.81478e-59	164	ENSG00000119929	99702558	99756134	+	inside	11043	11043	NearestLocation	53576
chr10	100232401	100233400	1000	*	ENSG00000095485	CWF19L1	CWF19-like 1, cell cycle control (S. pombe) [Source:HGNC Symbol;Acc:HGNC:25613]	52	52	9.97618	2.32019e-83	2.47151e-82	167	ENSG00000095485	100232298	100267680	-	inside	35279	103	Overlapping	35382
chr10	100238001	100238400	400	*	ENSG00000095485	CWF19L1	CWF19-like 1, cell cycle control (S. pombe) [Source:HGNC Symbol;Acc:HGNC:25613]	22	55	4.21227	1.36799e-57	3.28586e-57	168	ENSG00000095485	100232298	100267680	-	inside	29679	5703	Overlapping	35382
chr13	71675001	71675600	600	*	ENSG00000276644	DACH1	dachshund family transcription factor 1 [Source:HGNC Symbol;Acc:HGNC:2663]	33	55	0.213091	8.20944e-158	9.08279e-158	263	ENSG00000276644	71437966	71867192	-	inside	192191	191592	Overlapping	429226
chr3	49513201	49515800	2600	*	ENSG00000173402	DAG1	dystroglycan 1 [Source:HGNC Symbol;Acc:HGNC:2666]	5	1.92308	1.57558	0.034005	0.0414641	1011	ENSG00000173402	49468703	49535618	+	inside	44498	19818	Overlapping	66915
chr3	49519001	49530400	11400	*	ENSG00000173402	DAG1	dystroglycan 1 [Source:HGNC Symbol;Acc:HGNC:2666]	17	1.49123	2.72356	0.0169192	0.0277259	1012	ENSG00000173402	49468703	49535618	+	inside	50298	5218	Overlapping	66915
chr3	49533401	49533800	400	*	ENSG00000173402	DAG1	dystroglycan 1 [Source:HGNC Symbol;Acc:HGNC:2666]	6	15	0.000404491	0.078191	0.0787465	1013	ENSG00000173402	49468703	49535618	+	inside	64698	1818	Overlapping	66915
chr3	49534401	49534800	400	*	ENSG00000173402	DAG1	dystroglycan 1 [Source:HGNC Symbol;Acc:HGNC:2666]	4	10	2.03896	0.0258968	0.035128	1014	ENSG00000173402	49468703	49535618	+	inside	65698	818	Overlapping	66915
chr3	51412401	51430200	17800	*	ENSG00000145041	DCAF1	DDB1 and CUL4 associated factor 1 [Source:HGNC Symbol;Acc:HGNC:30911]	28	1.57303	3.2158	0.0122446	0.024077	1074	ENSG00000145041	51395867	51500002	-	inside	87601	16534	Overlapping	104135
chr3	51437001	51444000	7000	*	ENSG00000145041	DCAF1	DDB1 and CUL4 associated factor 1 [Source:HGNC Symbol;Acc:HGNC:30911]	10	1.42857	2.37852	0.0210409	0.0309272	1075	ENSG00000145041	51395867	51500002	-	inside	63001	41134	Overlapping	104135
chr3	51450601	51451000	400	*	ENSG00000145041	DCAF1	DDB1 and CUL4 associated factor 1 [Source:HGNC Symbol;Acc:HGNC:30911]	2	5	5.49924	0.00225403	0.0140258	1076	ENSG00000145041	51395867	51500002	-	inside	49401	49002	NearestLocation	104135
chr3	51454001	51455600	1600	*	ENSG00000145041	DCAF1	DDB1 and CUL4 associated factor 1 [Source:HGNC Symbol;Acc:HGNC:30911]	2	1.25	1.29876	0.0397745	0.0458473	1077	ENSG00000145041	51395867	51500002	-	inside	46001	44402	NearestLocation	104135
chr3	51463601	51467400	3800	*	ENSG00000145041	DCAF1	DDB1 and CUL4 associated factor 1 [Source:HGNC Symbol;Acc:HGNC:30911]	5	1.31579	3.7845	0.00827572	0.0205354	1078	ENSG00000145041	51395867	51500002	-	inside	36401	32602	NearestLocation	104135
chr3	51475401	51484600	9200	*	ENSG00000145041	DCAF1	DDB1 and CUL4 associated factor 1 [Source:HGNC Symbol;Acc:HGNC:30911]	18	1.95652	5.39321	0.00245563	0.0141857	1079	ENSG00000145041	51395867	51500002	-	inside	24601	15402	NearestLocation	104135
chr3	51487401	51490400	3000	*	ENSG00000145041	DCAF1	DDB1 and CUL4 associated factor 1 [Source:HGNC Symbol;Acc:HGNC:30911]	5	1.66667	4.55966	0.00470065	0.0167834	1080	ENSG00000145041	51395867	51500002	-	inside	12601	9602	NearestLocation	104135
chr3	51493201	51495000	1800	*	ENSG00000145041	DCAF1	DDB1 and CUL4 associated factor 1 [Source:HGNC Symbol;Acc:HGNC:30911]	2	1.11111	0.267262	0.0685869	0.0702598	1081	ENSG00000145041	51395867	51500002	-	inside	6801	5002	NearestLocation	104135
chr3	98798001	98799600	1600	*	ENSG00000057019	DCBLD2	discoidin, CUB and LCCL domain containing 2 [Source:HGNC Symbol;Acc:HGNC:24627]	7	4.375	2.70532	0.0171183	0.0279303	1405	ENSG00000057019	98795941	98901689	-	inside	103688	2060	Overlapping	105748
chr10	14904001	14904200	200	*	ENSG00000152457	DCLRE1C	DNA cross-link repair 1C [Source:HGNC Symbol;Acc:HGNC:17642]	24	120	5.40094	1.66084e-62	5.98392e-62	24	ENSG00000152457	14897359	14954432	-	inside	50431	6642	Overlapping	57073
chr3	53300001	53310600	10600	*	ENSG00000272886	DCP1A	decapping mRNA 1A [Source:HGNC Symbol;Acc:HGNC:18714]	18	1.69811	3.1873	0.0124809	0.024077	1174	ENSG00000272886	53283428	53347610	-	inside	47609	16573	Overlapping	64182
chr3	53314601	53319600	5000	*	ENSG00000272886	DCP1A	decapping mRNA 1A [Source:HGNC Symbol;Acc:HGNC:18714]	5	1	2.4282	0.0203996	0.0303365	1175	ENSG00000272886	53283428	53347610	-	inside	33009	28010	Overlapping	64182
chr3	53325601	53328400	2800	*	ENSG00000272886	DCP1A	decapping mRNA 1A [Source:HGNC Symbol;Acc:HGNC:18714]	7	2.5	4.91743	0.00357598	0.0162724	1176	ENSG00000272886	53283428	53347610	-	inside	22009	19210	Overlapping	64182
chr3	53332201	53336800	4600	*	ENSG00000272886	DCP1A	decapping mRNA 1A [Source:HGNC Symbol;Acc:HGNC:18714]	7	1.52174	2.25082	0.0227681	0.0325831	1177	ENSG00000272886	53283428	53347610	-	inside	15409	10810	Overlapping	64182
chr3	182940601	182945400	4800	*	ENSG00000043093	DCUN1D1	defective in cullin neddylation 1 domain containing 1 [Source:HGNC Symbol;Acc:HGNC:18184]	13	2.70833	4.72432	0.0041488	0.0162724	2247	ENSG00000043093	182938074	182985953	-	inside	45352	2527	Overlapping	47879
chr3	182963401	182980800	17400	*	ENSG00000043093	DCUN1D1	defective in cullin neddylation 1 domain containing 1 [Source:HGNC Symbol;Acc:HGNC:18184]	25	1.43678	3.23376	0.0120977	0.024068	2248	ENSG00000043093	182938074	182985953	-	inside	22552	5153	NearestLocation	47879
chr10	72274401	72274600	200	*	ENSG00000168209	DDIT4	DNA damage inducible transcript 4 [Source:HGNC Symbol;Acc:HGNC:24944]	21	105	4.92524	1.63093e-60	4.75689e-60	106	ENSG00000168209	72273920	72276036	+	inside	481	481	NearestLocation	2116
chr10	72275801	72276000	200	*	ENSG00000168209	DDIT4	DNA damage inducible transcript 4 [Source:HGNC Symbol;Acc:HGNC:24944]	33	165	4.92283	1.66901e-60	4.81068e-60	107	ENSG00000168209	72273920	72276036	+	inside	1881	36	Overlapping	2116
chr3	57627401	57636400	9000	*	ENSG00000174839	DENND6A	DENN domain containing 6A [Source:HGNC Symbol;Acc:HGNC:26635]	19	2.11111	1.58764	0.0337702	0.0413558	1233	ENSG00000174839	57625457	57693089	-	inside	65688	1944	Overlapping	67632
chr3	57646201	57646600	400	*	ENSG00000174839	DENND6A	DENN domain containing 6A [Source:HGNC Symbol;Acc:HGNC:26635]	2	5	5.4743	0.00230006	0.0140258	1234	ENSG00000174839	57625457	57693089	-	inside	46888	20744	Overlapping	67632
chr3	57660401	57663800	3400	*	ENSG00000174839	DENND6A	DENN domain containing 6A [Source:HGNC Symbol;Acc:HGNC:26635]	6	1.76471	1.70684	0.0315203	0.0394763	1235	ENSG00000174839	57625457	57693089	-	inside	32688	29289	NearestLocation	67632
chr3	57666401	57678800	12400	*	ENSG00000174839	DENND6A	DENN domain containing 6A [Source:HGNC Symbol;Acc:HGNC:26635]	12	0.967742	2.44943	0.0201306	0.0300765	1236	ENSG00000174839	57625457	57693089	-	inside	26688	14289	NearestLocation	67632
chr3	57688001	57689400	1400	*	ENSG00000174839	DENND6A	DENN domain containing 6A [Source:HGNC Symbol;Acc:HGNC:26635]	2	1.42857	1.88583	0.0283756	0.036918	1237	ENSG00000174839	57625457	57693089	-	inside	5088	3689	NearestLocation	67632
chr3	57646201	57646600	400	*	ENSG00000239801	DENND6A-AS1	DENND6A antisense RNA 1 [Source:HGNC Symbol;Acc:HGNC:41152]	2	5	5.4743	0.00230006	0.0140258	1234	ENSG00000239801	57628810	57654918	+	inside	17391	8318	NearestLocation	26108
chr3	94053201	94054800	1600	*	ENSG00000178700	DHFRL1	dihydrofolate reductase like 1 [Source:HGNC Symbol;Acc:HGNC:27309]	2	1.25	1.28517	0.0400769	0.0458473	1391	ENSG00000178700	94047836	94063389	-	inside	10188	5365	Overlapping	15553
chr3	94058001	94059400	1400	*	ENSG00000178700	DHFRL1	dihydrofolate reductase like 1 [Source:HGNC Symbol;Acc:HGNC:27309]	2	1.42857	2.02336	0.0261408	0.0352427	1392	ENSG00000178700	94047836	94063389	-	inside	5388	3989	Overlapping	15553
chr10	12121001	12121200	200	*	ENSG00000181192	DHTKD1	dehydrogenase E1 and transketolase domain containing 1 [Source:HGNC Symbol;Acc:HGNC:23537]	20	100	4.74636	8.97336e-60	2.41591e-59	21	ENSG00000181192	12068972	12123225	+	inside	52029	2025	Overlapping	54253
chr10	12122401	12122600	200	*	ENSG00000181192	DHTKD1	dehydrogenase E1 and transketolase domain containing 1 [Source:HGNC Symbol;Acc:HGNC:23537]	12	60	0.847436	8.48696e-45	1.02936e-44	22	ENSG00000181192	12068972	12123225	+	inside	53429	625	Overlapping	54253
chr3	47814601	47820800	6200	*	ENSG00000132153	DHX30	DEAH-box helicase 30 [Source:HGNC Symbol;Acc:HGNC:16716]	11	1.77419	3.66834	0.00897943	0.0210821	914	ENSG00000132153	47802909	47850195	+	inside	11692	11692	Overlapping	47286
chr3	47825001	47850000	25000	*	ENSG00000132153	DHX30	DEAH-box helicase 30 [Source:HGNC Symbol;Acc:HGNC:16716]	112	4.48	6.0694	0.00140511	0.0140258	915	ENSG00000132153	47802909	47850195	+	inside	22092	195	Overlapping	47286
chr3	154276001	154281000	5000	*	ENSG00000174953	DHX36	DEAH-box helicase 36 [Source:HGNC Symbol;Acc:HGNC:14410]	13	2.6	1.94046	0.0274695	0.0366691	2032	ENSG00000174953	154272546	154324497	-	inside	48496	3455	NearestLocation	51951
chr3	154292801	154294200	1400	*	ENSG00000174953	DHX36	DEAH-box helicase 36 [Source:HGNC Symbol;Acc:HGNC:14410]	2	1.42857	1.2577	0.0406943	0.0463326	2033	ENSG00000174953	154272546	154324497	-	inside	31696	20255	NearestLocation	51951
chr3	154300801	154301200	400	*	ENSG00000174953	DHX36	DEAH-box helicase 36 [Source:HGNC Symbol;Acc:HGNC:14410]	4	10	3.53156	0.00987476	0.0219722	2034	ENSG00000174953	154272546	154324497	-	inside	23696	23297	NearestLocation	51951
chr3	154313401	154316400	3000	*	ENSG00000174953	DHX36	DEAH-box helicase 36 [Source:HGNC Symbol;Acc:HGNC:14410]	4	1.33333	1.96527	0.0270661	0.0362801	2035	ENSG00000174953	154272546	154324497	-	inside	11096	8097	NearestLocation	51951
chr10	282001	282200	200	*	ENSG00000151240	DIP2C	disco interacting protein 2 homolog C [Source:HGNC Symbol;Acc:HGNC:29150]	14	70	2.19	1.05528e-49	1.5575e-49	1	ENSG00000151240	274190	689668	-	inside	407667	7811	Overlapping	415478
chr3	122878201	122880000	1800	*	ENSG00000138463	DIRC2	disrupted in renal carcinoma 2 [Source:HGNC Symbol;Acc:HGNC:16628]	2	1.11111	0.745293	0.0536886	0.0571402	1584	ENSG00000138463	122794795	122881139	+	inside	83406	1139	Overlapping	86344
chr3	38122801	38123800	1000	*	ENSG00000008226	DLEC1	deleted in lung and esophageal cancer 1 [Source:HGNC Symbol;Acc:HGNC:2899]	6	6	4.51282	0.00486917	0.0169924	738	ENSG00000008226	38039205	38124025	+	inside	83596	225	Overlapping	84820
chr3	197054801	197059600	4800	*	ENSG00000075711	DLG1	discs large MAGUK scaffold protein 1 [Source:HGNC Symbol;Acc:HGNC:2900]	4	0.833333	0.593349	0.0581173	0.0607699	2523	ENSG00000075711	197042560	197299300	-	inside	244499	12241	Overlapping	256740
chr3	197083601	197086000	2400	*	ENSG00000075711	DLG1	discs large MAGUK scaffold protein 1 [Source:HGNC Symbol;Acc:HGNC:2900]	3	1.25	1.59044	0.0337159	0.0413338	2524	ENSG00000075711	197042560	197299300	-	inside	215699	41041	Overlapping	256740
chr3	197099201	197101000	1800	*	ENSG00000075711	DLG1	discs large MAGUK scaffold protein 1 [Source:HGNC Symbol;Acc:HGNC:2900]	2	1.11111	1.12529	0.0437789	0.0486719	2525	ENSG00000075711	197042560	197299300	-	inside	200099	56641	Overlapping	256740
chr3	197130401	197131600	1200	*	ENSG00000075711	DLG1	discs large MAGUK scaffold protein 1 [Source:HGNC Symbol;Acc:HGNC:2900]	4	3.33333	1.92228	0.0277684	0.036856	2526	ENSG00000075711	197042560	197299300	-	inside	168899	87841	Overlapping	256740
chr3	197138201	197140400	2200	*	ENSG00000075711	DLG1	discs large MAGUK scaffold protein 1 [Source:HGNC Symbol;Acc:HGNC:2900]	2	0.909091	0.130753	0.0733795	0.074463	2527	ENSG00000075711	197042560	197299300	-	inside	161099	95641	Overlapping	256740
chr3	197263601	197271000	7400	*	ENSG00000075711	DLG1	discs large MAGUK scaffold protein 1 [Source:HGNC Symbol;Acc:HGNC:2900]	7	0.945946	2.69059	0.0172806	0.0279942	2528	ENSG00000075711	197042560	197299300	-	inside	35699	28300	Overlapping	256740
chr3	197274801	197276600	1800	*	ENSG00000075711	DLG1	discs large MAGUK scaffold protein 1 [Source:HGNC Symbol;Acc:HGNC:2900]	5	2.77778	5.29499	0.0026568	0.0147261	2529	ENSG00000075711	197042560	197299300	-	inside	24499	22700	Overlapping	256740
chr10	77820001	77820400	400	*	ENSG00000151208	DLG5	discs large MAGUK scaffold protein 5 [Source:HGNC Symbol;Acc:HGNC:2904]	19	47.5	2.20655	9.14641e-50	1.41827e-49	126	ENSG00000151208	77790791	77926526	-	inside	106525	29210	Overlapping	135735
chr3	52328601	52330600	2000	*	ENSG00000114841	DNAH1	dynein axonemal heavy chain 1 [Source:HGNC Symbol;Acc:HGNC:2940]	4	2	4.34213	0.00552966	0.0178291	1124	ENSG00000114841	52316319	52400491	+	inside	12282	12282	NearestLocation	84172
chr3	186575801	186579000	3200	*	ENSG00000090520	DNAJB11	DnaJ heat shock protein family (Hsp40) member B11 [Source:HGNC Symbol;Acc:HGNC:14889]	4	1.25	1.23268	0.0412633	0.0467721	2337	ENSG00000090520	186567403	186585800	+	inside	8398	6800	Overlapping	18397
chr3	132431801	132433800	2000	*	ENSG00000138246	DNAJC13	DnaJ heat shock protein family (Hsp40) member C13 [Source:HGNC Symbol;Acc:HGNC:30343]	2	1	0.909288	0.0492133	0.0533027	1770	ENSG00000138246	132417526	132539032	+	inside	14275	14275	NearestLocation	121506
chr3	132510801	132511400	600	*	ENSG00000138246	DNAJC13	DnaJ heat shock protein family (Hsp40) member C13 [Source:HGNC Symbol;Acc:HGNC:30343]	2	3.33333	3.71711	0.00867779	0.0207279	1771	ENSG00000138246	132417526	132539032	+	inside	93275	27632	Overlapping	121506
chr3	132523601	132526200	2600	*	ENSG00000138246	DNAJC13	DnaJ heat shock protein family (Hsp40) member C13 [Source:HGNC Symbol;Acc:HGNC:30343]	5	1.92308	0.922257	0.0488725	0.0530348	1772	ENSG00000138246	132417526	132539032	+	inside	106075	12832	Overlapping	121506
chr13	95793601	95793800	200	*	ENSG00000102580	DNAJC3	DnaJ heat shock protein family (Hsp40) member C3 [Source:HGNC Symbol;Acc:HGNC:9439]	23	115	5.47813	4.88236e-207	8.46386e-207	266	ENSG00000102580	95677139	95794989	+	inside	116462	1189	Overlapping	117850
chr10	73242801	73243200	400	*	ENSG00000213551	DNAJC9	DnaJ heat shock protein family (Hsp40) member C9 [Source:HGNC Symbol;Acc:HGNC:19123]	15	37.5	1.37387	1.0883e-46	1.39599e-46	110	ENSG00000213551	73183362	73248862	-	inside	6061	5662	Overlapping	65500
chr10	73248801	73251000	2200	*	ENSG00000236756	DNAJC9-AS1	DNAJC9 antisense RNA 1 [Source:HGNC Symbol;Acc:HGNC:31432]	289	131.364	16.19	1.32468e-116	1.08182e-114	111	ENSG00000236756	73247360	73276984	+	inside	1441	1441	Overlapping	29624
chr10	73252001	73252800	800	*	ENSG00000236756	DNAJC9-AS1	DNAJC9 antisense RNA 1 [Source:HGNC Symbol;Acc:HGNC:31432]	55	68.75	0.296778	7.3179e-43	8.37797e-43	112	ENSG00000236756	73247360	73276984	+	inside	4641	4641	Overlapping	29624
chr3	58193001	58193400	400	*	ENSG00000163687	DNASE1L3	deoxyribonuclease I like 3 [Source:HGNC Symbol;Acc:HGNC:2959]	3	7.5	4.85704	0.003747	0.0162724	1269	ENSG00000163687	58192257	58214697	-	inside	21696	744	Overlapping	22440
chr3	16258601	16260800	2200	*	ENSG00000154813	DPH3	diphthamide biosynthesis 3 [Source:HGNC Symbol;Acc:HGNC:27717]	7	3.18182	1.99882	0.0265284	0.0356436	563	ENSG00000154813	16257978	16264972	-	inside	6371	623	NearestLocation	6994
chr3	109303601	109305000	1400	*	ENSG00000163530	DPPA2	developmental pluripotency associated 2 [Source:HGNC Symbol;Acc:HGNC:19197]	2	1.42857	2.16491	0.0239961	0.0334452	1459	ENSG00000163530	109293788	109316517	-	inside	12916	9813	Overlapping	22729
chr3	109327601	109332200	4600	*	ENSG00000121570	DPPA4	developmental pluripotency associated 4 [Source:HGNC Symbol;Acc:HGNC:19200]	7	1.52174	2.01093	0.0263365	0.0354699	1460	ENSG00000121570	109326141	109337572	-	inside	9971	1460	NearestLocation	11431
chr3	122572801	122574600	1800	*	ENSG00000163840	DTX3L	deltex 3 like, E3 ubiquitin ligase [Source:HGNC Symbol;Acc:HGNC:30323]	9	5	5.63425	0.00201906	0.0140258	1578	ENSG00000163840	122564238	122575203	+	inside	8563	603	Overlapping	10965
chr3	52049201	52053400	4200	*	ENSG00000164086	DUSP7	dual specificity phosphatase 7 [Source:HGNC Symbol;Acc:HGNC:3073]	22	5.2381	3.23455	0.0120912	0.024068	1105	ENSG00000164086	52048919	52056550	-	inside	7349	282	NearestLocation	7631
chr3	52054201	52056400	2200	*	ENSG00000164086	DUSP7	dual specificity phosphatase 7 [Source:HGNC Symbol;Acc:HGNC:3073]	8	3.63636	5.37054	0.00250081	0.0142246	1106	ENSG00000164086	52048919	52056550	-	inside	2349	150	NearestLocation	7631
chr3	184170601	184173400	2800	*	ENSG00000161202	DVL3	dishevelled segment polarity protein 3 [Source:HGNC Symbol;Acc:HGNC:3087]	29	10.3571	7.98276	0.000248032	0.0113597	2298	ENSG00000161202	184155388	184173610	+	inside	15213	210	Overlapping	18222
chr3	32526801	32528600	1800	*	ENSG00000144635	DYNC1LI1	dynein cytoplasmic 1 light intermediate chain 1 [Source:HGNC Symbol;Acc:HGNC:18745]	2	1.11111	0.717099	0.0544896	0.057672	663	ENSG00000144635	32525971	32570874	-	inside	44073	830	Overlapping	44903
chr3	32532001	32534200	2200	*	ENSG00000144635	DYNC1LI1	dynein cytoplasmic 1 light intermediate chain 1 [Source:HGNC Symbol;Acc:HGNC:18745]	3	1.36364	1.72033	0.0312736	0.0392738	664	ENSG00000144635	32525971	32570874	-	inside	38873	6030	Overlapping	44903
chr3	32541601	32543800	2200	*	ENSG00000144635	DYNC1LI1	dynein cytoplasmic 1 light intermediate chain 1 [Source:HGNC Symbol;Acc:HGNC:18745]	4	1.81818	2.80517	0.0160521	0.0269876	665	ENSG00000144635	32525971	32570874	-	inside	29273	15630	NearestLocation	44903
chr3	32546801	32548400	1600	*	ENSG00000144635	DYNC1LI1	dynein cytoplasmic 1 light intermediate chain 1 [Source:HGNC Symbol;Acc:HGNC:18745]	3	1.875	3.6832	0.00888657	0.0209727	666	ENSG00000144635	32525971	32570874	-	inside	24073	20830	NearestLocation	44903
chr3	32551201	32555800	4600	*	ENSG00000144635	DYNC1LI1	dynein cytoplasmic 1 light intermediate chain 1 [Source:HGNC Symbol;Acc:HGNC:18745]	7	1.52174	3.052	0.0136577	0.0249792	667	ENSG00000144635	32525971	32570874	-	inside	19673	15074	NearestLocation	44903
chr3	32563401	32564000	600	*	ENSG00000144635	DYNC1LI1	dynein cytoplasmic 1 light intermediate chain 1 [Source:HGNC Symbol;Acc:HGNC:18745]	2	3.33333	4.7683	0.00401159	0.0162724	668	ENSG00000144635	32525971	32570874	-	inside	7473	6874	NearestLocation	44903
chr3	32570201	32570800	600	*	ENSG00000144635	DYNC1LI1	dynein cytoplasmic 1 light intermediate chain 1 [Source:HGNC Symbol;Acc:HGNC:18745]	4	6.66667	3.49236	0.0101453	0.0222081	669	ENSG00000144635	32525971	32570874	-	inside	673	74	NearestLocation	44903
chr3	138088401	138091000	2600	*	ENSG00000158163	DZIP1L	DAZ interacting zinc finger protein 1 like [Source:HGNC Symbol;Acc:HGNC:26551]	3	1.15385	1.03879	0.045894	0.0506074	1867	ENSG00000158163	138061990	138115818	-	inside	27417	24818	Overlapping	53828
chr3	138102401	138103800	1400	*	ENSG00000158163	DZIP1L	DAZ interacting zinc finger protein 1 like [Source:HGNC Symbol;Acc:HGNC:26551]	2	1.42857	1.35691	0.0385007	0.0449638	1868	ENSG00000158163	138061990	138115818	-	inside	13417	12018	Overlapping	53828
chr3	138115201	138115800	600	*	ENSG00000158163	DZIP1L	DAZ interacting zinc finger protein 1 like [Source:HGNC Symbol;Acc:HGNC:26551]	2	3.33333	4.63054	0.00445553	0.0162724	1869	ENSG00000158163	138061990	138115818	-	inside	617	18	NearestLocation	53828
chr3	15438601	15442200	3600	*	ENSG00000144597	EAF1	ELL associated factor 1 [Source:HGNC Symbol;Acc:HGNC:20907]	10	2.77778	6.71748	0.00080121	0.0123251	550	ENSG00000144597	15427355	15450635	+	inside	11246	8435	Overlapping	23280
chr3	15438601	15442200	3600	*	ENSG00000249786	EAF1-AS1	EAF1 antisense RNA 1 [Source:HGNC Symbol;Acc:HGNC:42328]	10	2.77778	6.71748	0.00080121	0.0123251	550	ENSG00000249786	15436171	15455940	-	inside	17339	2430	Overlapping	19769
chr3	184251601	184265000	13400	*	ENSG00000145194	ECE2	endothelin converting enzyme 2 [Source:HGNC Symbol;Acc:HGNC:13275]	49	3.65672	5.58312	0.0021053	0.0140258	2301	ENSG00000145194	184249650	184293031	+	inside	1951	1951	Overlapping	43381
chr10	133362601	133363000	400	*	ENSG00000127884	ECHS1	enoyl-CoA hydratase, short chain, 1, mitochondrial [Source:HGNC Symbol;Acc:HGNC:3151]	24	60	2.17325	1.21957e-49	1.7892e-49	225	ENSG00000127884	133362480	133373689	-	inside	11088	121	Overlapping	11209
chr10	133366801	133367000	200	*	ENSG00000127884	ECHS1	enoyl-CoA hydratase, short chain, 1, mitochondrial [Source:HGNC Symbol;Acc:HGNC:3151]	15	75	2.75531	7.56602e-52	1.261e-51	226	ENSG00000127884	133362480	133373689	-	inside	6888	4321	Overlapping	11209
chr10	133368801	133369200	400	*	ENSG00000127884	ECHS1	enoyl-CoA hydratase, short chain, 1, mitochondrial [Source:HGNC Symbol;Acc:HGNC:3151]	16	40	1.58498	1.84766e-47	2.54313e-47	227	ENSG00000127884	133362480	133373689	-	inside	4888	4489	Overlapping	11209
chr10	133369801	133370000	200	*	ENSG00000127884	ECHS1	enoyl-CoA hydratase, short chain, 1, mitochondrial [Source:HGNC Symbol;Acc:HGNC:3151]	11	55	0.0525183	5.11423e-42	5.66962e-42	228	ENSG00000127884	133362480	133373689	-	inside	3888	3689	Overlapping	11209
chr10	133373201	133373400	200	*	ENSG00000127884	ECHS1	enoyl-CoA hydratase, short chain, 1, mitochondrial [Source:HGNC Symbol;Acc:HGNC:3151]	13	65	1.55455	2.38797e-47	3.16867e-47	229	ENSG00000127884	133362480	133373689	-	inside	488	289	NearestLocation	11209
chr3	172750801	172758200	7400	*	ENSG00000114346	ECT2	epithelial cell transforming 2 [Source:HGNC Symbol;Acc:HGNC:3155]	11	1.48649	2.05972	0.0255751	0.0348165	2173	ENSG00000114346	172750682	172821474	+	inside	119	119	NearestLocation	70792
chr3	172766401	172769800	3400	*	ENSG00000114346	ECT2	epithelial cell transforming 2 [Source:HGNC Symbol;Acc:HGNC:3155]	10	2.94118	5.20989	0.00284299	0.0153157	2174	ENSG00000114346	172750682	172821474	+	inside	15719	15719	Overlapping	70792
chr3	172794401	172795200	800	*	ENSG00000114346	ECT2	epithelial cell transforming 2 [Source:HGNC Symbol;Acc:HGNC:3155]	3	3.75	6.90579	0.000677205	0.0120054	2175	ENSG00000114346	172750682	172821474	+	inside	43719	26274	Overlapping	70792
chr3	172820001	172821200	1200	*	ENSG00000114346	ECT2	epithelial cell transforming 2 [Source:HGNC Symbol;Acc:HGNC:3155]	7	5.83333	6.44586	0.00101714	0.0131072	2176	ENSG00000114346	172750682	172821474	+	inside	69319	274	Overlapping	70792
chr3	5187801	5190000	2200	*	ENSG00000134109	EDEM1	ER degradation enhancing alpha-mannosidase like protein 1 [Source:HGNC Symbol;Acc:HGNC:18967]	9	4.09091	5.39312	0.00245581	0.0141857	344	ENSG00000134109	5187646	5219957	+	inside	155	155	Overlapping	32311
chr3	5201601	5203200	1600	*	ENSG00000134109	EDEM1	ER degradation enhancing alpha-mannosidase like protein 1 [Source:HGNC Symbol;Acc:HGNC:18967]	3	1.875	1.07984	0.0448802	0.0497014	345	ENSG00000134109	5187646	5219957	+	inside	13955	13955	Overlapping	32311
chr3	5216201	5219000	2800	*	ENSG00000134109	EDEM1	ER degradation enhancing alpha-mannosidase like protein 1 [Source:HGNC Symbol;Acc:HGNC:18967]	8	2.85714	7.02673	0.000607174	0.0117856	346	ENSG00000134109	5187646	5219957	+	inside	28555	957	Overlapping	32311
chr10	125741201	125741600	400	*	ENSG00000107938	EDRF1	erythroid differentiation regulatory factor 1 [Source:HGNC Symbol;Acc:HGNC:24640]	20	50	1.41575	7.66469e-47	9.93828e-47	217	ENSG00000107938	125719515	125764143	+	inside	21686	21686	Overlapping	44628
chr10	125741201	125741600	400	*	ENSG00000236991	EDRF1-AS1	EDRF1 antisense RNA 1 [Source:HGNC Symbol;Acc:HGNC:49501]	20	50	1.41575	7.66469e-47	9.93828e-47	217	ENSG00000236991	125725634	125752110	-	inside	10909	10510	Overlapping	26476
chr13	28214801	28215000	200	*	ENSG00000232587	EEF1A1P3	eukaryotic translation elongation factor 1 alpha 1 pseudogene 3 [Source:HGNC Symbol;Acc:HGNC:3194]	21	105	4.17751	2.99269e-194	4.09525e-194	242	ENSG00000232587	28214513	28215897	+	inside	288	288	NearestLocation	1384
chr3	128264401	128266600	2200	*	ENSG00000132394	EEFSEC	eukaryotic elongation factor, selenocysteine-tRNA specific [Source:HGNC Symbol;Acc:HGNC:24614]	3	1.36364	2.51689	0.0192958	0.029347	1690	ENSG00000132394	128153454	128408646	+	inside	110947	110947	Overlapping	255192
chr3	128341001	128341800	800	*	ENSG00000132394	EEFSEC	eukaryotic elongation factor, selenocysteine-tRNA specific [Source:HGNC Symbol;Acc:HGNC:24614]	6	7.5	4.71061	0.00419242	0.0162724	1691	ENSG00000132394	128153454	128408646	+	inside	187547	66846	Overlapping	255192
chr10	119042001	119042600	600	*	ENSG00000107581	EIF3A	eukaryotic translation initiation factor 3 subunit A [Source:HGNC Symbol;Acc:HGNC:3271]	23	38.3333	3.31705	5.0299e-54	9.93811e-54	200	ENSG00000107581	119033670	119080823	-	inside	38822	8331	Overlapping	47153
chr3	186783401	186784800	1400	*	ENSG00000156976	EIF4A2	eukaryotic translation initiation factor 4A2 [Source:HGNC Symbol;Acc:HGNC:3284]	16	11.4286	6.62122	0.000872371	0.0123251	2341	ENSG00000156976	186783205	186789900	+	inside	196	196	Overlapping	6695
chr3	186786001	186786600	600	*	ENSG00000156976	EIF4A2	eukaryotic translation initiation factor 4A2 [Source:HGNC Symbol;Acc:HGNC:3284]	10	16.6667	1.06521	0.0452395	0.050026	2342	ENSG00000156976	186783205	186789900	+	inside	2796	2796	Overlapping	6695
chr3	186786801	186787400	600	*	ENSG00000156976	EIF4A2	eukaryotic translation initiation factor 4A2 [Source:HGNC Symbol;Acc:HGNC:3284]	9	15	1.55445	0.0344197	0.0418349	2343	ENSG00000156976	186783205	186789900	+	inside	3596	2500	Overlapping	6695
chr10	70426401	70426600	200	*	ENSG00000148730	EIF4EBP2	eukaryotic translation initiation factor 4E binding protein 2 [Source:HGNC Symbol;Acc:HGNC:3289]	23	115	5.24723	7.37282e-62	2.40845e-61	94	ENSG00000148730	70404379	70428618	+	inside	22022	2018	Overlapping	24239
chr3	184317801	184319600	1800	*	ENSG00000114867	EIF4G1	eukaryotic translation initiation factor 4 gamma 1 [Source:HGNC Symbol;Acc:HGNC:3296]	13	7.22222	10.4779	1.82557e-05	0.0113597	2306	ENSG00000114867	184314495	184335358	+	inside	3306	3306	NearestLocation	20863
chr3	184322001	184322400	400	*	ENSG00000114867	EIF4G1	eukaryotic translation initiation factor 4 gamma 1 [Source:HGNC Symbol;Acc:HGNC:3296]	4	10	2.0386	0.0259023	0.035128	2307	ENSG00000114867	184314495	184335358	+	inside	7506	7506	Overlapping	20863
chr3	184323601	184325400	1800	*	ENSG00000114867	EIF4G1	eukaryotic translation initiation factor 4 gamma 1 [Source:HGNC Symbol;Acc:HGNC:3296]	22	12.2222	0.750645	0.0535377	0.0570063	2308	ENSG00000114867	184314495	184335358	+	inside	9106	9106	Overlapping	20863
chr3	184326401	184326800	400	*	ENSG00000114867	EIF4G1	eukaryotic translation initiation factor 4 gamma 1 [Source:HGNC Symbol;Acc:HGNC:3296]	4	10	2.61371	0.0181492	0.028486	2309	ENSG00000114867	184314495	184335358	+	inside	11906	8558	Overlapping	20863
chr3	184330001	184331200	1200	*	ENSG00000114867	EIF4G1	eukaryotic translation initiation factor 4 gamma 1 [Source:HGNC Symbol;Acc:HGNC:3296]	8	6.66667	2.64037	0.0178438	0.0282327	2310	ENSG00000114867	184314495	184335358	+	inside	15506	4158	Overlapping	20863
chr3	184331601	184334800	3200	*	ENSG00000114867	EIF4G1	eukaryotic translation initiation factor 4 gamma 1 [Source:HGNC Symbol;Acc:HGNC:3296]	16	5	2.08806	0.0251413	0.0344559	2311	ENSG00000114867	184314495	184335358	+	inside	17106	558	Overlapping	20863
chr10	79513401	79513600	200	*	ENSG00000253626	EIF5AL1	eukaryotic translation initiation factor 5A-like 1 [Source:HGNC Symbol;Acc:HGNC:17419]	16	80	3.26041	8.37919e-54	1.61646e-53	133	ENSG00000253626	79512601	79516440	+	inside	800	800	NearestLocation	3839
chr3	47498401	47512800	14400	*	ENSG00000163832	ELP6	elongator acetyltransferase complex subunit 6 [Source:HGNC Symbol;Acc:HGNC:25976]	53	3.68056	5.36348	0.00251502	0.0142246	901	ENSG00000163832	47495640	47513761	-	inside	15360	961	Overlapping	18121
chr3	9968601	9975400	6800	*	ENSG00000125037	EMC3	ER membrane protein complex subunit 3 [Source:HGNC Symbol;Acc:HGNC:23999]	21	3.08824	3.68719	0.00886173	0.0209383	403	ENSG00000125037	9962537	10011116	-	inside	42515	6064	Overlapping	48579
chr3	9978801	9986800	8000	*	ENSG00000125037	EMC3	ER membrane protein complex subunit 3 [Source:HGNC Symbol;Acc:HGNC:23999]	15	1.875	3.33605	0.0112895	0.023426	404	ENSG00000125037	9962537	10011116	-	inside	32315	16264	Overlapping	48579
chr3	9987201	10000000	12800	*	ENSG00000125037	EMC3	ER membrane protein complex subunit 3 [Source:HGNC Symbol;Acc:HGNC:23999]	48	3.75	5.97435	0.00152242	0.0140258	405	ENSG00000125037	9962537	10011116	-	inside	23915	11116	Overlapping	48579
chr3	10005801	10007200	1400	*	ENSG00000125037	EMC3	ER membrane protein complex subunit 3 [Source:HGNC Symbol;Acc:HGNC:23999]	4	2.85714	3.98174	0.00719132	0.0196269	406	ENSG00000125037	9962537	10011116	-	inside	5315	3916	NearestLocation	48579
chr3	10010201	10010600	400	*	ENSG00000125037	EMC3	ER membrane protein complex subunit 3 [Source:HGNC Symbol;Acc:HGNC:23999]	5	12.5	1.78533	0.0301075	0.0383797	407	ENSG00000125037	9962537	10011116	-	inside	915	516	NearestLocation	48579
chr3	9987201	10000000	12800	*	ENSG00000180385	EMC3-AS1	EMC3 antisense RNA 1 [Source:HGNC Symbol;Acc:HGNC:49223]	48	3.75	5.97435	0.00152242	0.0140258	405	ENSG00000180385	9986893	10006990	+	inside	308	308	NearestLocation	20097
chr10	117488601	117488800	200	*	ENSG00000229847	EMX2OS	EMX2 opposite strand/antisense RNA [Source:HGNC Symbol;Acc:HGNC:18511]	14	70	2.24751	6.41709e-50	1.01431e-49	196	ENSG00000229847	117473215	117545068	-	inside	56467	15386	Overlapping	71853
chr3	75455601	75457200	1600	*	ENSG00000239959	ENPP7P2	ectonucleotide pyrophosphatase/phosphodiesterase 7 pseudogene 2 [Source:HGNC Symbol;Acc:HGNC:48685]	2	1.25	1.27964	0.0402005	0.0458473	1356	ENSG00000239959	75446769	75491202	-	inside	35601	8832	Overlapping	44433
chr3	125848401	125849200	800	*	ENSG00000241278	ENPP7P4	ectonucleotide pyrophosphatase/phosphodiesterase 7 pseudogene 4 [Source:HGNC Symbol;Acc:HGNC:48687]	2	2.5	3.52109	0.00994642	0.0219722	1641	ENSG00000241278	125848223	125909372	+	inside	178	178	NearestLocation	61149
chr3	125904601	125908400	3800	*	ENSG00000241278	ENPP7P4	ectonucleotide pyrophosphatase/phosphodiesterase 7 pseudogene 4 [Source:HGNC Symbol;Acc:HGNC:48687]	4	1.05263	2.17929	0.0237867	0.0334045	1642	ENSG00000241278	125848223	125909372	+	inside	56378	972	Overlapping	61149
chr10	95869201	95869600	400	*	ENSG00000138185	ENTPD1	ectonucleoside triphosphate diphosphohydrolase 1 [Source:HGNC Symbol;Acc:HGNC:3363]	22	55	7.33376	6.09212e-71	3.10952e-70	154	ENSG00000138185	95711779	95869695	+	inside	157422	95	Overlapping	157916
chr10	95869201	95869600	400	*	ENSG00000226688	ENTPD1-AS1	ENTPD1 antisense RNA 1 [Source:HGNC Symbol;Acc:HGNC:45203]	22	55	7.33376	6.09212e-71	3.10952e-70	154	ENSG00000226688	95753206	96090238	-	inside	221037	115995	Overlapping	337032
chr3	40391001	40392600	1600	*	ENSG00000168032	ENTPD3	ectonucleoside triphosphate diphosphohydrolase 3 [Source:HGNC Symbol;Acc:HGNC:3365]	10	6.25	6.22559	0.00123014	0.0138157	767	ENSG00000168032	40387156	40428619	+	inside	3845	3845	NearestLocation	41463
chr3	40391001	40392600	1600	*	ENSG00000223797	ENTPD3-AS1	ENTPD3 antisense RNA 1 [Source:HGNC Symbol;Acc:HGNC:26710]	10	6.25	6.22559	0.00123014	0.0138157	767	ENSG00000223797	40313802	40453329	-	inside	62328	60729	Overlapping	139527
chr3	68976801	68981600	4800	*	ENSG00000163378	EOGT	EGF domain specific O-linked N-acetylglucosamine transferase [Source:HGNC Symbol;Acc:HGNC:28526]	9	1.875	1.94126	0.0274565	0.0366691	1317	ENSG00000163378	68975214	69013961	-	inside	37160	1587	Overlapping	38747
chr3	68988201	68991200	3000	*	ENSG00000163378	EOGT	EGF domain specific O-linked N-acetylglucosamine transferase [Source:HGNC Symbol;Acc:HGNC:28526]	3	1	1.58297	0.0338609	0.0413998	1318	ENSG00000163378	68975214	69013961	-	inside	25760	12987	Overlapping	38747
chr3	55657401	55657800	400	*	ENSG00000187672	ERC2	ELKS/RAB6-interacting/CAST family member 2 [Source:HGNC Symbol;Acc:HGNC:31922]	3	7.5	4.84748	0.00377472	0.0162724	1195	ENSG00000187672	55508308	56468363	-	inside	810962	149093	Overlapping	960055
chr3	55657401	55657800	400	*	ENSG00000281708	ERC2-IT1	ERC2 intronic transcript 1 [Source:HGNC Symbol;Acc:HGNC:1229]	3	7.5	4.84748	0.00377472	0.0162724	1195	ENSG00000281708	55657206	55659382	-	inside	1981	195	NearestLocation	2176
chr3	54637601	54639600	2000	*	ENSG00000265992	ESRG	embryonic stem cell related (non-protein coding) [Source:HGNC Symbol;Acc:HGNC:39079]	10	5	6.23585	0.00121937	0.0138157	1191	ENSG00000265992	54632122	54639857	-	inside	2256	257	NearestLocation	7735
chr3	138466801	138467800	1000	*	ENSG00000158220	ESYT3	extended synaptotagmin 3 [Source:HGNC Symbol;Acc:HGNC:24295]	3	3	5.97799	0.00151777	0.0140258	1882	ENSG00000158220	138434586	138481686	+	inside	32215	13886	Overlapping	47100
chr3	38524001	38529800	5800	*	ENSG00000157036	EXOG	endo/exonuclease (5'-3'), endonuclease G-like [Source:HGNC Symbol;Acc:HGNC:3347]	11	1.89655	1.63018	0.0329525	0.040706	754	ENSG00000157036	38496127	38542161	+	inside	27874	12361	Overlapping	46034
chr3	44975801	44978200	2400	*	ENSG00000075914	EXOSC7	exosome component 7 [Source:HGNC Symbol;Acc:HGNC:28112]	9	3.75	1.18592	0.0423439	0.0475896	824	ENSG00000075914	44975241	45036066	+	inside	560	560	Overlapping	60825
chr3	44989001	44989600	600	*	ENSG00000075914	EXOSC7	exosome component 7 [Source:HGNC Symbol;Acc:HGNC:28112]	8	13.3333	4.75237	0.00406081	0.0162724	825	ENSG00000075914	44975241	45036066	+	inside	13760	13760	Overlapping	60825
chr3	44998201	45001600	3400	*	ENSG00000075914	EXOSC7	exosome component 7 [Source:HGNC Symbol;Acc:HGNC:28112]	7	2.05882	3.40399	0.0107791	0.0230174	826	ENSG00000075914	44975241	45036066	+	inside	22960	22960	Overlapping	60825
chr3	45004201	45005400	1200	*	ENSG00000075914	EXOSC7	exosome component 7 [Source:HGNC Symbol;Acc:HGNC:28112]	8	6.66667	2.47684	0.0197877	0.0297489	827	ENSG00000075914	44975241	45036066	+	inside	28960	28960	Overlapping	60825
chr3	45011401	45015600	4200	*	ENSG00000075914	EXOSC7	exosome component 7 [Source:HGNC Symbol;Acc:HGNC:28112]	6	1.42857	3.61537	0.00931735	0.0215034	828	ENSG00000075914	44975241	45036066	+	inside	36160	20466	Overlapping	60825
chr3	45025201	45026200	1000	*	ENSG00000075914	EXOSC7	exosome component 7 [Source:HGNC Symbol;Acc:HGNC:28112]	3	3	2.66665	0.0175472	0.0279942	829	ENSG00000075914	44975241	45036066	+	inside	49960	9866	Overlapping	60825
chr3	138621401	138622400	1000	*	ENSG00000158234	FAIM	Fas apoptotic inhibitory molecule [Source:HGNC Symbol;Acc:HGNC:18703]	2	2	3.1735	0.0125968	0.024077	1887	ENSG00000158234	138608606	138633376	+	inside	12795	10976	NearestLocation	24770
chr3	184339801	184340800	1000	*	ENSG00000175182	FAM131A	family with sequence similarity 131 member A [Source:HGNC Symbol;Acc:HGNC:28308]	5	5	4.06101	0.00679213	0.0192802	2313	ENSG00000175182	184335926	184346275	+	inside	3875	3875	NearestLocation	10349
chr10	73242801	73243200	400	*	ENSG00000138286	FAM149B1	family with sequence similarity 149 member B1 [Source:HGNC Symbol;Acc:HGNC:29162]	15	37.5	1.37387	1.0883e-46	1.39599e-46	110	ENSG00000138286	73168166	73244504	+	inside	74635	1304	Overlapping	76338
chr3	198217801	198218600	800	*	ENSG00000236438	FAM157A	family with sequence similarity 157 member A [Source:HGNC Symbol;Acc:HGNC:34079]	4	5	1.40044	0.037569	0.0443275	2566	ENSG00000236438	198153287	198222513	+	inside	64514	3913	Overlapping	69226
chr3	122395601	122396600	1000	*	ENSG00000114023	FAM162A	family with sequence similarity 162 member A [Source:HGNC Symbol;Acc:HGNC:17865]	2	2	2.9102	0.0149925	0.0261743	1567	ENSG00000114023	122384176	122412334	+	inside	11425	11425	NearestLocation	28158
chr3	122399201	122402200	3000	*	ENSG00000114023	FAM162A	family with sequence similarity 162 member A [Source:HGNC Symbol;Acc:HGNC:17865]	4	1.33333	3.14356	0.0128514	0.0242357	1568	ENSG00000114023	122384176	122412334	+	inside	15025	10134	Overlapping	28158
chr3	122409401	122412200	2800	*	ENSG00000114023	FAM162A	family with sequence similarity 162 member A [Source:HGNC Symbol;Acc:HGNC:17865]	9	3.21429	4.03552	0.00691826	0.0193711	1569	ENSG00000114023	122384176	122412334	+	inside	25225	134	Overlapping	28158
chr3	56641201	56641800	600	*	ENSG00000163946	FAM208A	family with sequence similarity 208 member A [Source:HGNC Symbol;Acc:HGNC:30314]	4	6.66667	3.05522	0.0136286	0.0249674	1200	ENSG00000163946	56620133	56683237	-	inside	42036	21068	NearestLocation	63104
chr3	56644201	56653200	9000	*	ENSG00000163946	FAM208A	family with sequence similarity 208 member A [Source:HGNC Symbol;Acc:HGNC:30314]	9	1	1.90115	0.028119	0.036918	1201	ENSG00000163946	56620133	56683237	-	inside	39036	24068	NearestLocation	63104
chr3	56656201	56665600	9400	*	ENSG00000163946	FAM208A	family with sequence similarity 208 member A [Source:HGNC Symbol;Acc:HGNC:30314]	23	2.44681	3.32722	0.0113574	0.0235027	1202	ENSG00000163946	56620133	56683237	-	inside	27036	17637	NearestLocation	63104
chr10	87094201	87094600	400	*	ENSG00000122376	FAM35A	family with sequence similarity 35 member A [Source:HGNC Symbol;Acc:HGNC:28773]	24	60	7.6613	1.9997e-72	1.06506e-71	148	ENSG00000122376	87094161	87191468	+	inside	40	40	NearestLocation	97307
chr3	75425601	75426600	1000	*	ENSG00000244026	FAM86DP	family with sequence similarity 86 member D, pseudogene [Source:HGNC Symbol;Acc:HGNC:32659]	20	20	0.527639	0.0601192	0.0624887	1353	ENSG00000244026	75421552	75435110	-	inside	9509	4049	NearestLocation	13558
chr3	75431201	75432000	800	*	ENSG00000244026	FAM86DP	family with sequence similarity 86 member D, pseudogene [Source:HGNC Symbol;Acc:HGNC:32659]	2	2.5	3.81702	0.0080876	0.0203581	1354	ENSG00000244026	75421552	75435110	-	inside	3909	3110	NearestLocation	13558
chr3	75434401	75435000	600	*	ENSG00000244026	FAM86DP	family with sequence similarity 86 member D, pseudogene [Source:HGNC Symbol;Acc:HGNC:32659]	2	3.33333	4.76986	0.00400678	0.0162724	1355	ENSG00000244026	75421552	75435110	-	inside	709	110	NearestLocation	13558
chr3	130101201	130105000	3800	*	ENSG00000253540	FAM86HP	family with sequence similarity 86 member H, pseudogene [Source:HGNC Symbol;Acc:HGNC:42359]	7	1.84211	3.92567	0.00748603	0.0199609	1756	ENSG00000253540	130099092	130111472	-	inside	10271	2109	NearestLocation	12380
chr3	10032401	10034400	2000	*	ENSG00000144554	FANCD2	Fanconi anemia complementation group D2 [Source:HGNC Symbol;Acc:HGNC:3585]	4	2	2.21987	0.0232043	0.0328292	409	ENSG00000144554	10026414	10101930	+	inside	5987	5987	Overlapping	75516
chr3	10037201	10040000	2800	*	ENSG00000144554	FANCD2	Fanconi anemia complementation group D2 [Source:HGNC Symbol;Acc:HGNC:3585]	3	1.07143	1.60114	0.0335089	0.0412137	410	ENSG00000144554	10026414	10101930	+	inside	10787	10787	Overlapping	75516
chr3	10040801	10042600	1800	*	ENSG00000144554	FANCD2	Fanconi anemia complementation group D2 [Source:HGNC Symbol;Acc:HGNC:3585]	9	5	6.28155	0.00117246	0.0136821	411	ENSG00000144554	10026414	10101930	+	inside	14387	14387	Overlapping	75516
chr3	10057401	10069200	11800	*	ENSG00000144554	FANCD2	Fanconi anemia complementation group D2 [Source:HGNC Symbol;Acc:HGNC:3585]	12	1.01695	2.39844	0.0207817	0.0306396	412	ENSG00000144554	10026414	10101930	+	inside	30987	30987	Overlapping	75516
chr3	10075401	10093400	18000	*	ENSG00000144554	FANCD2	Fanconi anemia complementation group D2 [Source:HGNC Symbol;Acc:HGNC:3585]	31	1.72222	3.7708	0.0083561	0.0207122	413	ENSG00000144554	10026414	10101930	+	inside	48987	8530	Overlapping	75516
chr3	10098601	10105200	6600	*	ENSG00000163705	FANCD2OS	FANCD2 opposite strand [Source:HGNC Symbol;Acc:HGNC:28623]	22	3.33333	7.86904	0.000276735	0.0113597	414	ENSG00000163705	10081317	10108231	-	inside	9630	3031	NearestLocation	26914
chr13	98431401	98431800	400	*	ENSG00000152767	FARP1	FERM, ARH/RhoGEF and pleckstrin domain protein 1 [Source:HGNC Symbol;Acc:HGNC:3591]	37	92.5	4.40308	1.93996e-196	3.05691e-196	267	ENSG00000152767	98142562	98455176	+	inside	288839	23376	Overlapping	312614
chr3	33387401	33390000	2600	*	ENSG00000153558	FBXL2	F-box and leucine rich repeat protein 2 [Source:HGNC Symbol;Acc:HGNC:13598]	16	6.15385	6.77714	0.000759826	0.0123251	690	ENSG00000153558	33277025	33403662	+	inside	110376	13662	Overlapping	126637
chr3	33396201	33397200	1000	*	ENSG00000153558	FBXL2	F-box and leucine rich repeat protein 2 [Source:HGNC Symbol;Acc:HGNC:13598]	3	3	2.68145	0.0173819	0.0279942	691	ENSG00000153558	33277025	33403662	+	inside	119176	6462	Overlapping	126637
chr3	33400401	33403600	3200	*	ENSG00000153558	FBXL2	F-box and leucine rich repeat protein 2 [Source:HGNC Symbol;Acc:HGNC:13598]	8	2.5	3.34314	0.0112353	0.0233912	692	ENSG00000153558	33277025	33403662	+	inside	123376	62	Overlapping	126637
chr10	5934801	5935000	200	*	ENSG00000134452	FBXO18	F-box protein, helicase, 18 [Source:HGNC Symbol;Acc:HGNC:13620]	25	125	5.41123	1.50269e-62	5.57816e-62	15	ENSG00000134452	5890203	5937594	+	inside	44598	2594	Overlapping	47391
chr3	196584201	196588200	4000	*	ENSG00000174013	FBXO45	F-box protein 45 [Source:HGNC Symbol;Acc:HGNC:29148]	22	5.5	7.09429	0.000571023	0.0117743	2495	ENSG00000174013	196568611	196589059	+	inside	15590	859	Overlapping	20448
chr3	14942801	14943400	600	*	ENSG00000225733	FGD5-AS1	FGD5 antisense RNA 1 [Source:HGNC Symbol;Acc:HGNC:40410]	7	11.6667	5.27079	0.00270859	0.0148384	519	ENSG00000225733	14920347	14948424	-	inside	5623	5024	Overlapping	28077
chr3	14947601	14948400	800	*	ENSG00000225733	FGD5-AS1	FGD5 antisense RNA 1 [Source:HGNC Symbol;Acc:HGNC:40410]	8	10	7.32786	0.000460831	0.0117743	520	ENSG00000225733	14920347	14948424	-	inside	823	24	Overlapping	28077
chr3	99849001	99851400	2400	*	ENSG00000168386	FILIP1L	filamin A interacting protein 1 like [Source:HGNC Symbol;Acc:HGNC:24589]	3	1.25	2.23262	0.0230238	0.0326159	1411	ENSG00000168386	99830141	100114513	-	inside	265512	18860	Overlapping	284372
chr3	99972001	99973000	1000	*	ENSG00000168386	FILIP1L	filamin A interacting protein 1 like [Source:HGNC Symbol;Acc:HGNC:24589]	2	2	2.91426	0.0149528	0.0261743	1412	ENSG00000168386	99830141	100114513	-	inside	142512	141513	Overlapping	284372
chr3	100039001	100041800	2800	*	ENSG00000168386	FILIP1L	filamin A interacting protein 1 like [Source:HGNC Symbol;Acc:HGNC:24589]	5	1.78571	1.03882	0.0458933	0.0506074	1413	ENSG00000168386	99830141	100114513	-	inside	75512	72713	NearestLocation	284372
chr3	58014401	58017200	2800	*	ENSG00000136068	FLNB	filamin B [Source:HGNC Symbol;Acc:HGNC:3755]	5	1.78571	3.35887	0.0111158	0.0233818	1255	ENSG00000136068	58008400	58172251	+	inside	6001	6001	NearestLocation	163851
chr3	58020601	58022200	1600	*	ENSG00000136068	FLNB	filamin B [Source:HGNC Symbol;Acc:HGNC:3755]	2	1.25	1.28584	0.0400619	0.0458473	1256	ENSG00000136068	58008400	58172251	+	inside	12201	12201	NearestLocation	163851
chr3	58026201	58033400	7200	*	ENSG00000136068	FLNB	filamin B [Source:HGNC Symbol;Acc:HGNC:3755]	10	1.38889	3.15038	0.012793	0.0242357	1257	ENSG00000136068	58008400	58172251	+	inside	17801	17801	NearestLocation	163851
chr3	58045601	58046800	1200	*	ENSG00000136068	FLNB	filamin B [Source:HGNC Symbol;Acc:HGNC:3755]	2	1.66667	2.51094	0.0193682	0.029347	1258	ENSG00000136068	58008400	58172251	+	inside	37201	37201	NearestLocation	163851
chr3	58051401	58052800	1400	*	ENSG00000136068	FLNB	filamin B [Source:HGNC Symbol;Acc:HGNC:3755]	3	2.14286	1.41389	0.0372849	0.0441273	1259	ENSG00000136068	58008400	58172251	+	inside	43001	43001	NearestLocation	163851
chr3	58077001	58078800	1800	*	ENSG00000136068	FLNB	filamin B [Source:HGNC Symbol;Acc:HGNC:3755]	3	1.66667	2.99961	0.0141384	0.0254088	1260	ENSG00000136068	58008400	58172251	+	inside	68601	68601	NearestLocation	163851
chr3	58081601	58082000	400	*	ENSG00000136068	FLNB	filamin B [Source:HGNC Symbol;Acc:HGNC:3755]	3	7.5	4.92461	0.00355614	0.0162724	1261	ENSG00000136068	58008400	58172251	+	inside	73201	73201	NearestLocation	163851
chr3	58085001	58095000	10000	*	ENSG00000136068	FLNB	filamin B [Source:HGNC Symbol;Acc:HGNC:3755]	10	1	1.81738	0.029546	0.037886	1262	ENSG00000136068	58008400	58172251	+	inside	76601	76601	Overlapping	163851
chr3	58097801	58098800	1000	*	ENSG00000136068	FLNB	filamin B [Source:HGNC Symbol;Acc:HGNC:3755]	3	3	2.71848	0.0169744	0.0277762	1263	ENSG00000136068	58008400	58172251	+	inside	89401	73451	Overlapping	163851
chr3	58102201	58114000	11800	*	ENSG00000136068	FLNB	filamin B [Source:HGNC Symbol;Acc:HGNC:3755]	21	1.77966	3.07844	0.0134205	0.0247259	1264	ENSG00000136068	58008400	58172251	+	inside	93801	58251	Overlapping	163851
chr3	58116401	58126800	10400	*	ENSG00000136068	FLNB	filamin B [Source:HGNC Symbol;Acc:HGNC:3755]	24	2.30769	2.5577	0.0188051	0.0291221	1265	ENSG00000136068	58008400	58172251	+	inside	108001	45451	Overlapping	163851
chr3	58129801	58150400	20600	*	ENSG00000136068	FLNB	filamin B [Source:HGNC Symbol;Acc:HGNC:3755]	44	2.13592	3.20386	0.0123431	0.024077	1266	ENSG00000136068	58008400	58172251	+	inside	121401	21851	Overlapping	163851
chr3	58159401	58159800	400	*	ENSG00000136068	FLNB	filamin B [Source:HGNC Symbol;Acc:HGNC:3755]	2	5	5.47736	0.00229437	0.0140258	1267	ENSG00000136068	58008400	58172251	+	inside	151001	12451	Overlapping	163851
chr3	58168401	58172200	3800	*	ENSG00000136068	FLNB	filamin B [Source:HGNC Symbol;Acc:HGNC:3755]	12	3.15789	5.36377	0.00251443	0.0142246	1268	ENSG00000136068	58008400	58172251	+	inside	160001	51	Overlapping	163851
chr3	172136401	172138400	2000	*	ENSG00000075420	FNDC3B	fibronectin type III domain containing 3B [Source:HGNC Symbol;Acc:HGNC:24670]	4	2	3.61496	0.00932002	0.0215034	2157	ENSG00000075420	172039628	172401665	+	inside	96773	96773	Overlapping	362037
chr3	172151001	172152800	1800	*	ENSG00000075420	FNDC3B	fibronectin type III domain containing 3B [Source:HGNC Symbol;Acc:HGNC:24670]	2	1.11111	1.48647	0.035782	0.0431668	2158	ENSG00000075420	172039628	172401665	+	inside	111373	111373	Overlapping	362037
chr3	172190001	172191200	1200	*	ENSG00000075420	FNDC3B	fibronectin type III domain containing 3B [Source:HGNC Symbol;Acc:HGNC:24670]	2	1.66667	2.51093	0.0193683	0.029347	2159	ENSG00000075420	172039628	172401665	+	inside	150373	150373	Overlapping	362037
chr3	172250401	172251800	1400	*	ENSG00000075420	FNDC3B	fibronectin type III domain containing 3B [Source:HGNC Symbol;Acc:HGNC:24670]	2	1.42857	1.1338	0.0435753	0.0486362	2160	ENSG00000075420	172039628	172401665	+	inside	210773	149865	Overlapping	362037
chr3	172306801	172307800	1000	*	ENSG00000075420	FNDC3B	fibronectin type III domain containing 3B [Source:HGNC Symbol;Acc:HGNC:24670]	3	3	1.85144	0.0289588	0.0373706	2161	ENSG00000075420	172039628	172401665	+	inside	267173	93865	Overlapping	362037
chr3	172312601	172316400	3800	*	ENSG00000075420	FNDC3B	fibronectin type III domain containing 3B [Source:HGNC Symbol;Acc:HGNC:24670]	4	1.05263	2.35266	0.0213814	0.031306	2162	ENSG00000075420	172039628	172401665	+	inside	272973	85265	Overlapping	362037
chr3	172320601	172324800	4200	*	ENSG00000075420	FNDC3B	fibronectin type III domain containing 3B [Source:HGNC Symbol;Acc:HGNC:24670]	6	1.42857	2.94566	0.0146486	0.0258647	2163	ENSG00000075420	172039628	172401665	+	inside	280973	76865	Overlapping	362037
chr3	172337201	172341000	3800	*	ENSG00000075420	FNDC3B	fibronectin type III domain containing 3B [Source:HGNC Symbol;Acc:HGNC:24670]	13	3.42105	4.44494	0.00512291	0.0173272	2164	ENSG00000075420	172039628	172401665	+	inside	297573	60665	Overlapping	362037
chr3	172350401	172353000	2600	*	ENSG00000075420	FNDC3B	fibronectin type III domain containing 3B [Source:HGNC Symbol;Acc:HGNC:24670]	2	0.769231	0.0509669	0.076297	0.0771473	2165	ENSG00000075420	172039628	172401665	+	inside	310773	48665	Overlapping	362037
chr3	172388601	172390400	1800	*	ENSG00000075420	FNDC3B	fibronectin type III domain containing 3B [Source:HGNC Symbol;Acc:HGNC:24670]	2	1.11111	1.12529	0.0437789	0.0486719	2166	ENSG00000075420	172039628	172401665	+	inside	348973	11265	Overlapping	362037
chr3	172396201	172399800	3600	*	ENSG00000075420	FNDC3B	fibronectin type III domain containing 3B [Source:HGNC Symbol;Acc:HGNC:24670]	5	1.38889	3.75831	0.00842997	0.0207279	2167	ENSG00000075420	172039628	172401665	+	inside	356573	1865	Overlapping	362037
chr3	138944401	138945800	1400	*	ENSG00000183770	FOXL2	forkhead box L2 [Source:HGNC Symbol;Acc:HGNC:1092]	4	2.85714	6.37958	0.00107737	0.0135748	1903	ENSG00000183770	138944224	138947140	-	inside	2739	177	Overlapping	2916
chr3	71332601	71334400	1800	*	ENSG00000114861	FOXP1	forkhead box P1 [Source:HGNC Symbol;Acc:HGNC:3823]	4	2.22222	2.82553	0.0158418	0.0267929	1336	ENSG00000114861	70954693	71583989	-	inside	251388	249589	Overlapping	629296
chr3	69179601	69181200	1600	*	ENSG00000114541	FRMD4B	FERM domain containing 4B [Source:HGNC Symbol;Acc:HGNC:24886]	2	1.25	1.38062	0.0379909	0.0446442	1329	ENSG00000114541	69169990	69542583	-	inside	362982	9611	Overlapping	372593
chr3	69193601	69199400	5800	*	ENSG00000114541	FRMD4B	FERM domain containing 4B [Source:HGNC Symbol;Acc:HGNC:24886]	7	1.2069	1.19058	0.0422351	0.047507	1330	ENSG00000114541	69169990	69542583	-	inside	348982	23611	Overlapping	372593
chr13	22696201	22696400	200	*	ENSG00000232187	FTH1P7	ferritin heavy chain 1 pseudogene 7 [Source:HGNC Symbol;Acc:HGNC:3994]	44	220	11.0984	4.99616e-267	4.33e-266	234	ENSG00000232187	22696023	22696574	-	inside	373	174	NearestLocation	551
chr10	73775401	73780200	4800	*	ENSG00000196968	FUT11	fucosyltransferase 11 [Source:HGNC Symbol;Acc:HGNC:19233]	359	74.7917	13.8681	1.61331e-103	7.90524e-102	117	ENSG00000196968	73772291	73780251	+	inside	3110	51	Overlapping	7960
chr3	180912401	180935600	23200	*	ENSG00000114416	FXR1	FMR1 autosomal homolog 1 [Source:HGNC Symbol;Acc:HGNC:4023]	46	1.98276	4.23866	0.0059678	0.0184784	2238	ENSG00000114416	180868141	180982753	+	inside	44260	44260	Overlapping	114612
chr3	180946801	180949400	2600	*	ENSG00000114416	FXR1	FMR1 autosomal homolog 1 [Source:HGNC Symbol;Acc:HGNC:4023]	9	3.46154	2.85447	0.0155469	0.0265781	2239	ENSG00000114416	180868141	180982753	+	inside	78660	33353	Overlapping	114612
chr3	180949601	180954000	4400	*	ENSG00000114416	FXR1	FMR1 autosomal homolog 1 [Source:HGNC Symbol;Acc:HGNC:4023]	49	11.1364	5.67811	0.00194765	0.0140258	2240	ENSG00000114416	180868141	180982753	+	inside	81460	28753	Overlapping	114612
chr3	180960601	180963400	2800	*	ENSG00000114416	FXR1	FMR1 autosomal homolog 1 [Source:HGNC Symbol;Acc:HGNC:4023]	7	2.5	2.95574	0.0145521	0.0258509	2241	ENSG00000114416	180868141	180982753	+	inside	92460	19353	Overlapping	114612
chr3	180970401	180977000	6600	*	ENSG00000114416	FXR1	FMR1 autosomal homolog 1 [Source:HGNC Symbol;Acc:HGNC:4023]	18	2.72727	3.48487	0.0101978	0.0222603	2242	ENSG00000114416	180868141	180982753	+	inside	102260	5753	Overlapping	114612
chr3	45920201	45920800	600	*	ENSG00000163820	FYCO1	FYVE and coiled-coil domain containing 1 [Source:HGNC Symbol;Acc:HGNC:14673]	3	5	7.95784	0.000254073	0.0113597	854	ENSG00000163820	45917899	45995824	-	inside	75623	2302	Overlapping	77925
chr3	45928801	45930400	1600	*	ENSG00000163820	FYCO1	FYVE and coiled-coil domain containing 1 [Source:HGNC Symbol;Acc:HGNC:14673]	4	2.5	6.28609	0.0011679	0.0136821	855	ENSG00000163820	45917899	45995824	-	inside	67023	10902	Overlapping	77925
chr3	45965201	45968800	3600	*	ENSG00000163820	FYCO1	FYVE and coiled-coil domain containing 1 [Source:HGNC Symbol;Acc:HGNC:14673]	6	1.66667	1.82864	0.0293507	0.0376775	856	ENSG00000163820	45917899	45995824	-	inside	30623	27024	Overlapping	77925
chr3	197750801	197753400	2600	*	ENSG00000122068	FYTTD1	forty-two-three domain containing 1 [Source:HGNC Symbol;Acc:HGNC:25407]	2	0.769231	0.151987	0.0726177	0.0738345	2546	ENSG00000122068	197737179	197787596	+	inside	13622	13622	Overlapping	50417
chr3	197761801	197765800	4000	*	ENSG00000122068	FYTTD1	forty-two-three domain containing 1 [Source:HGNC Symbol;Acc:HGNC:25407]	4	1	1.76671	0.0304379	0.0386421	2547	ENSG00000122068	197737179	197787596	+	inside	24622	21796	Overlapping	50417
chr3	197768201	197773600	5400	*	ENSG00000122068	FYTTD1	forty-two-three domain containing 1 [Source:HGNC Symbol;Acc:HGNC:25407]	6	1.11111	3.24805	0.0119819	0.0239346	2548	ENSG00000122068	197737179	197787596	+	inside	31022	13996	Overlapping	50417
chr3	197776801	197784600	7800	*	ENSG00000122068	FYTTD1	forty-two-three domain containing 1 [Source:HGNC Symbol;Acc:HGNC:25407]	22	2.82051	4.57055	0.00466222	0.0167044	2549	ENSG00000122068	197737179	197787596	+	inside	39622	2996	Overlapping	50417
chr3	197786801	197787200	400	*	ENSG00000122068	FYTTD1	forty-two-three domain containing 1 [Source:HGNC Symbol;Acc:HGNC:25407]	4	10	3.72364	0.00863811	0.0207279	2550	ENSG00000122068	197737179	197787596	+	inside	49622	396	Overlapping	50417
chr3	16228401	16228800	400	*	ENSG00000131386	GALNT15	polypeptide N-acetylgalactosaminyltransferase 15 [Source:HGNC Symbol;Acc:HGNC:21531]	4	10	3.51782	0.00996886	0.0219722	562	ENSG00000131386	16174649	16231992	+	inside	53752	3192	Overlapping	57343
chr3	128480001	128480400	400	*	ENSG00000179348	GATA2	GATA binding protein 2 [Source:HGNC Symbol;Acc:HGNC:4171]	2	5	4.55385	0.00472127	0.0167834	1693	ENSG00000179348	128479427	128493185	-	inside	13184	574	Overlapping	13758
chr3	128487001	128489800	2800	*	ENSG00000179348	GATA2	GATA binding protein 2 [Source:HGNC Symbol;Acc:HGNC:4171]	10	3.57143	6.25991	0.00119447	0.0136821	1694	ENSG00000179348	128479427	128493185	-	inside	6184	3385	Overlapping	13758
chr3	81498001	81499200	1200	*	ENSG00000114480	GBE1	glucan (1,4-alpha-), branching enzyme 1 [Source:HGNC Symbol;Acc:HGNC:4180]	4	3.33333	1.33229	0.0390358	0.0454249	1365	ENSG00000114480	81489699	81762161	-	inside	264160	8302	Overlapping	272462
chr3	81528601	81537200	8600	*	ENSG00000114480	GBE1	glucan (1,4-alpha-), branching enzyme 1 [Source:HGNC Symbol;Acc:HGNC:4180]	16	1.86047	2.8541	0.0155508	0.0265781	1366	ENSG00000114480	81489699	81762161	-	inside	233560	38902	Overlapping	272462
chr3	81576801	81578200	1400	*	ENSG00000114480	GBE1	glucan (1,4-alpha-), branching enzyme 1 [Source:HGNC Symbol;Acc:HGNC:4180]	2	1.42857	1.91588	0.0278742	0.036918	1367	ENSG00000114480	81489699	81762161	-	inside	185360	87102	Overlapping	272462
chr3	81581001	81583000	2000	*	ENSG00000114480	GBE1	glucan (1,4-alpha-), branching enzyme 1 [Source:HGNC Symbol;Acc:HGNC:4180]	3	1.5	2.34684	0.0214587	0.0313769	1368	ENSG00000114480	81489699	81762161	-	inside	181160	91302	Overlapping	272462
chr3	81586001	81586600	600	*	ENSG00000114480	GBE1	glucan (1,4-alpha-), branching enzyme 1 [Source:HGNC Symbol;Acc:HGNC:4180]	4	6.66667	2.81815	0.0159177	0.026858	1369	ENSG00000114480	81489699	81762161	-	inside	176160	96302	Overlapping	272462
chr3	81646201	81650400	4200	*	ENSG00000114480	GBE1	glucan (1,4-alpha-), branching enzyme 1 [Source:HGNC Symbol;Acc:HGNC:4180]	7	1.66667	1.87927	0.0284861	0.036918	1370	ENSG00000114480	81489699	81762161	-	inside	115960	111761	Overlapping	272462
chr3	81670801	81671400	600	*	ENSG00000114480	GBE1	glucan (1,4-alpha-), branching enzyme 1 [Source:HGNC Symbol;Acc:HGNC:4180]	4	6.66667	2.7895	0.0162156	0.027124	1371	ENSG00000114480	81489699	81762161	-	inside	91360	90761	Overlapping	272462
chr3	81730001	81730800	800	*	ENSG00000114480	GBE1	glucan (1,4-alpha-), branching enzyme 1 [Source:HGNC Symbol;Acc:HGNC:4180]	2	2.5	3.91622	0.00753673	0.0199609	1372	ENSG00000114480	81489699	81762161	-	inside	32160	31361	NearestLocation	272462
chr3	81747401	81753800	6400	*	ENSG00000114480	GBE1	glucan (1,4-alpha-), branching enzyme 1 [Source:HGNC Symbol;Acc:HGNC:4180]	5	0.78125	1.03438	0.046004	0.0506983	1373	ENSG00000114480	81489699	81762161	-	inside	14760	8361	NearestLocation	272462
chr10	5768201	5768400	200	*	ENSG00000057608	GDI2	GDP dissociation inhibitor 2 [Source:HGNC Symbol;Acc:HGNC:4227]	13	65	1.55432	2.39267e-47	3.16867e-47	12	ENSG00000057608	5765223	5842132	-	inside	73931	2978	Overlapping	76909
chr10	5813201	5813400	200	*	ENSG00000057608	GDI2	GDP dissociation inhibitor 2 [Source:HGNC Symbol;Acc:HGNC:4227]	26	130	5.431	1.23968e-62	4.74563e-62	13	ENSG00000057608	5765223	5842132	-	inside	28931	28732	Overlapping	76909
chr3	158644401	158647200	2800	*	ENSG00000168827	GFM1	G elongation factor, mitochondrial 1 [Source:HGNC Symbol;Acc:HGNC:13780]	18	6.42857	4.25324	0.00590425	0.018394	2073	ENSG00000168827	158644278	158692575	+	inside	123	123	NearestLocation	48297
chr3	158651001	158652400	1400	*	ENSG00000168827	GFM1	G elongation factor, mitochondrial 1 [Source:HGNC Symbol;Acc:HGNC:13780]	3	2.14286	1.20392	0.0419253	0.0472597	2074	ENSG00000168827	158644278	158692575	+	inside	6723	6723	NearestLocation	48297
chr3	158658601	158666600	8000	*	ENSG00000168827	GFM1	G elongation factor, mitochondrial 1 [Source:HGNC Symbol;Acc:HGNC:13780]	15	1.875	2.09894	0.0249765	0.0343314	2075	ENSG00000168827	158644278	158692575	+	inside	14323	14323	Overlapping	48297
chr3	158690001	158692200	2200	*	ENSG00000168827	GFM1	G elongation factor, mitochondrial 1 [Source:HGNC Symbol;Acc:HGNC:13780]	11	5	6.54376	0.000933807	0.0124581	2076	ENSG00000168827	158644278	158692575	+	inside	45723	375	Overlapping	48297
chr10	84141401	84141800	400	*	ENSG00000165678	GHITM	growth hormone inducible transmembrane protein [Source:HGNC Symbol;Acc:HGNC:17281]	24	60	3.36123	3.37567e-54	6.7239e-54	141	ENSG00000165678	84139440	84153245	+	inside	1961	1961	Overlapping	13805
chr10	84142601	84142800	200	*	ENSG00000165678	GHITM	growth hormone inducible transmembrane protein [Source:HGNC Symbol;Acc:HGNC:17281]	15	75	2.75531	7.56602e-52	1.261e-51	142	ENSG00000165678	84139440	84153245	+	inside	3161	3161	Overlapping	13805
chr10	84150001	84150200	200	*	ENSG00000165678	GHITM	growth hormone inducible transmembrane protein [Source:HGNC Symbol;Acc:HGNC:17281]	11	55	0.104791	3.37917e-42	3.76317e-42	143	ENSG00000165678	84139440	84153245	+	inside	10561	3045	Overlapping	13805
chr10	84150601	84151000	400	*	ENSG00000165678	GHITM	growth hormone inducible transmembrane protein [Source:HGNC Symbol;Acc:HGNC:17281]	26	65	8.70021	3.09332e-77	1.94324e-76	144	ENSG00000165678	84139440	84153245	+	inside	11161	2245	Overlapping	13805
chr3	142157601	142162000	4400	*	ENSG00000175066	GK5	glycerol kinase 5 (putative) [Source:HGNC Symbol;Acc:HGNC:28635]	48	10.9091	7.59955	0.000357564	0.0117483	1935	ENSG00000175066	142157527	142225607	-	inside	68006	74	Overlapping	68080
chr3	142163001	142165600	2600	*	ENSG00000175066	GK5	glycerol kinase 5 (putative) [Source:HGNC Symbol;Acc:HGNC:28635]	18	6.92308	4.82967	0.00382688	0.0162724	1936	ENSG00000175066	142157527	142225607	-	inside	62606	5474	Overlapping	68080
chr3	142181001	142185400	4400	*	ENSG00000175066	GK5	glycerol kinase 5 (putative) [Source:HGNC Symbol;Acc:HGNC:28635]	6	1.36364	2.45111	0.0201094	0.0300647	1937	ENSG00000175066	142157527	142225607	-	inside	44606	23474	Overlapping	68080
chr3	33000401	33004200	3800	*	ENSG00000170266	GLB1	galactosidase beta 1 [Source:HGNC Symbol;Acc:HGNC:4298]	4	1.05263	0.669077	0.0558755	0.0587781	677	ENSG00000170266	32996608	33097230	-	inside	96829	3793	Overlapping	100622
chr3	33013001	33016800	3800	*	ENSG00000170266	GLB1	galactosidase beta 1 [Source:HGNC Symbol;Acc:HGNC:4298]	8	2.10526	3.12561	0.0130061	0.0242725	678	ENSG00000170266	32996608	33097230	-	inside	84229	16393	Overlapping	100622
chr3	33030601	33034400	3800	*	ENSG00000170266	GLB1	galactosidase beta 1 [Source:HGNC Symbol;Acc:HGNC:4298]	6	1.57895	4.14653	0.00638351	0.0188791	679	ENSG00000170266	32996608	33097230	-	inside	66629	33993	Overlapping	100622
chr3	33037801	33038200	400	*	ENSG00000170266	GLB1	galactosidase beta 1 [Source:HGNC Symbol;Acc:HGNC:4298]	2	5	5.74268	0.0018467	0.0140258	680	ENSG00000170266	32996608	33097230	-	inside	59429	41193	Overlapping	100622
chr3	33051401	33052000	600	*	ENSG00000170266	GLB1	galactosidase beta 1 [Source:HGNC Symbol;Acc:HGNC:4298]	3	5	7.95887	0.00025382	0.0113597	681	ENSG00000170266	32996608	33097230	-	inside	45829	45230	Overlapping	100622
chr3	33062001	33072800	10800	*	ENSG00000170266	GLB1	galactosidase beta 1 [Source:HGNC Symbol;Acc:HGNC:4298]	12	1.11111	1.61708	0.0332026	0.0409036	682	ENSG00000170266	32996608	33097230	-	inside	35229	24430	Overlapping	100622
chr3	33076001	33077400	1400	*	ENSG00000170266	GLB1	galactosidase beta 1 [Source:HGNC Symbol;Acc:HGNC:4298]	3	2.14286	1.42471	0.0370577	0.0440498	683	ENSG00000170266	32996608	33097230	-	inside	21229	19830	Overlapping	100622
chr3	33092201	33093200	1000	*	ENSG00000170266	GLB1	galactosidase beta 1 [Source:HGNC Symbol;Acc:HGNC:4298]	2	2	3.18049	0.012538	0.024077	684	ENSG00000170266	32996608	33097230	-	inside	5029	4030	Overlapping	100622
chr10	87094201	87094600	400	*	ENSG00000148672	GLUD1	glutamate dehydrogenase 1 [Source:HGNC Symbol;Acc:HGNC:4335]	24	60	7.6613	1.9997e-72	1.06506e-71	148	ENSG00000148672	87050486	87094866	-	inside	665	266	Overlapping	44380
chr3	190874401	190876600	2200	*	ENSG00000205835	GMNC	geminin coiled-coil domain containing [Source:HGNC Symbol;Acc:HGNC:40049]	6	2.72727	5.00524	0.00333985	0.0162724	2371	ENSG00000205835	190852877	190892429	-	inside	18028	15829	NearestLocation	39552
chr3	155875801	155882600	6800	*	ENSG00000163655	GMPS	guanine monophosphate synthase [Source:HGNC Symbol;Acc:HGNC:4378]	9	1.32353	2.88909	0.0152005	0.0263367	2047	ENSG00000163655	155870536	155944026	+	inside	5265	5265	NearestLocation	73490
chr3	155885201	155894000	8800	*	ENSG00000163655	GMPS	guanine monophosphate synthase [Source:HGNC Symbol;Acc:HGNC:4378]	21	2.38636	3.18139	0.0125304	0.024077	2048	ENSG00000163655	155870536	155944026	+	inside	14665	14665	NearestLocation	73490
chr3	155910601	155919400	8800	*	ENSG00000163655	GMPS	guanine monophosphate synthase [Source:HGNC Symbol;Acc:HGNC:4378]	15	1.70455	2.07219	0.0253836	0.0346843	2049	ENSG00000163655	155870536	155944026	+	inside	40065	24626	NearestLocation	73490
chr3	155921801	155925400	3600	*	ENSG00000163655	GMPS	guanine monophosphate synthase [Source:HGNC Symbol;Acc:HGNC:4378]	4	1.11111	0.824235	0.0514957	0.0553255	2050	ENSG00000163655	155870536	155944026	+	inside	51265	18626	NearestLocation	73490
chr3	155935401	155942000	6600	*	ENSG00000163655	GMPS	guanine monophosphate synthase [Source:HGNC Symbol;Acc:HGNC:4378]	57	8.63636	6.12736	0.00133769	0.0140258	2051	ENSG00000163655	155870536	155944026	+	inside	64865	2026	Overlapping	73490
chr3	155942401	155942800	400	*	ENSG00000163655	GMPS	guanine monophosphate synthase [Source:HGNC Symbol;Acc:HGNC:4378]	4	10	2.73481	0.0167972	0.0275859	2052	ENSG00000163655	155870536	155944026	+	inside	71865	1226	Overlapping	73490
chr3	50231401	50235200	3800	*	ENSG00000114353	GNAI2	G protein subunit alpha i2 [Source:HGNC Symbol;Acc:HGNC:4385]	5	1.31579	1.32873	0.0391136	0.0454455	1046	ENSG00000114353	50226292	50259355	+	inside	5109	5109	Overlapping	33063
chr3	50236801	50237400	600	*	ENSG00000114353	GNAI2	G protein subunit alpha i2 [Source:HGNC Symbol;Acc:HGNC:4385]	2	3.33333	4.58076	0.00462646	0.0166579	1047	ENSG00000114353	50226292	50259355	+	inside	10509	10509	Overlapping	33063
chr3	50245401	50246800	1400	*	ENSG00000114353	GNAI2	G protein subunit alpha i2 [Source:HGNC Symbol;Acc:HGNC:4385]	3	2.14286	4.38093	0.00537292	0.0176095	1048	ENSG00000114353	50226292	50259355	+	inside	19109	12555	Overlapping	33063
chr3	50250201	50251400	1200	*	ENSG00000114353	GNAI2	G protein subunit alpha i2 [Source:HGNC Symbol;Acc:HGNC:4385]	2	1.66667	2.45772	0.0200263	0.02998	1049	ENSG00000114353	50226292	50259355	+	inside	23909	7955	Overlapping	33063
chr3	50258001	50258400	400	*	ENSG00000114353	GNAI2	G protein subunit alpha i2 [Source:HGNC Symbol;Acc:HGNC:4385]	5	12.5	0.682156	0.0554953	0.0584595	1050	ENSG00000114353	50226292	50259355	+	inside	31709	955	Overlapping	33063
chr3	179404201	179405200	1000	*	ENSG00000114450	GNB4	G protein subunit beta 4 [Source:HGNC Symbol;Acc:HGNC:20731]	3	3	1.87337	0.0285857	0.0369837	2215	ENSG00000114450	179396089	179451590	-	inside	47389	8112	Overlapping	55501
chr3	179410401	179413200	2800	*	ENSG00000114450	GNB4	G protein subunit beta 4 [Source:HGNC Symbol;Acc:HGNC:20731]	4	1.42857	1.79394	0.0299558	0.0382759	2216	ENSG00000114450	179396089	179451590	-	inside	41189	14312	Overlapping	55501
chr3	179423801	179424800	1000	*	ENSG00000114450	GNB4	G protein subunit beta 4 [Source:HGNC Symbol;Acc:HGNC:20731]	4	4	5.91076	0.00160583	0.0140258	2217	ENSG00000114450	179396089	179451590	-	inside	27789	26790	Overlapping	55501
chr3	179427001	179430400	3400	*	ENSG00000114450	GNB4	G protein subunit beta 4 [Source:HGNC Symbol;Acc:HGNC:20731]	4	1.17647	0.707008	0.0547785	0.0577312	2218	ENSG00000114450	179396089	179451590	-	inside	24589	21190	NearestLocation	55501
chr3	179434001	179438400	4400	*	ENSG00000114450	GNB4	G protein subunit beta 4 [Source:HGNC Symbol;Acc:HGNC:20731]	5	1.13636	1.31316	0.0394557	0.0457759	2219	ENSG00000114450	179396089	179451590	-	inside	17589	13190	NearestLocation	55501
chr3	179447801	179449600	1800	*	ENSG00000114450	GNB4	G protein subunit beta 4 [Source:HGNC Symbol;Acc:HGNC:20731]	2	1.11111	1.21784	0.0416038	0.0469908	2220	ENSG00000114450	179396089	179451590	-	inside	3789	1990	NearestLocation	55501
chr3	52685801	52686200	400	*	ENSG00000163938	GNL3	G protein nucleolar 3 [Source:HGNC Symbol;Acc:HGNC:29931]	4	10	4.1297	0.00646212	0.0189111	1143	ENSG00000163938	52681156	52694492	+	inside	4645	4645	Overlapping	13336
chr3	52690201	52693600	3400	*	ENSG00000163938	GNL3	G protein nucleolar 3 [Source:HGNC Symbol;Acc:HGNC:29931]	25	7.35294	2.07201	0.0253862	0.0346843	1144	ENSG00000163938	52681156	52694492	+	inside	9045	892	Overlapping	13336
chr3	37256001	37275800	19800	*	ENSG00000144674	GOLGA4	golgin A4 [Source:HGNC Symbol;Acc:HGNC:4427]	35	1.76768	4.33106	0.00557517	0.0178489	722	ENSG00000144674	37243177	37366751	+	inside	12824	12824	Overlapping	123574
chr3	37281601	37282200	600	*	ENSG00000144674	GOLGA4	golgin A4 [Source:HGNC Symbol;Acc:HGNC:4427]	2	3.33333	4.63077	0.00445474	0.0162724	723	ENSG00000144674	37243177	37366751	+	inside	38424	38424	Overlapping	123574
chr3	37286801	37289400	2600	*	ENSG00000144674	GOLGA4	golgin A4 [Source:HGNC Symbol;Acc:HGNC:4427]	6	2.30769	3.63257	0.0092064	0.0213516	724	ENSG00000144674	37243177	37366751	+	inside	43624	43624	Overlapping	123574
chr3	37297001	37298400	1400	*	ENSG00000144674	GOLGA4	golgin A4 [Source:HGNC Symbol;Acc:HGNC:4427]	3	2.14286	5.12093	0.00305015	0.01583	725	ENSG00000144674	37243177	37366751	+	inside	53824	53824	Overlapping	123574
chr3	37307201	37315600	8400	*	ENSG00000144674	GOLGA4	golgin A4 [Source:HGNC Symbol;Acc:HGNC:4427]	20	2.38095	5.35788	0.00252635	0.0142531	726	ENSG00000144674	37243177	37366751	+	inside	64024	51151	Overlapping	123574
chr3	37319001	37319600	600	*	ENSG00000144674	GOLGA4	golgin A4 [Source:HGNC Symbol;Acc:HGNC:4427]	3	5	4.06954	0.00675036	0.0192802	727	ENSG00000144674	37243177	37366751	+	inside	75824	47151	Overlapping	123574
chr3	37323601	37329000	5400	*	ENSG00000144674	GOLGA4	golgin A4 [Source:HGNC Symbol;Acc:HGNC:4427]	14	2.59259	7.03188	0.000604343	0.0117856	728	ENSG00000144674	37243177	37366751	+	inside	80424	37751	Overlapping	123574
chr3	37340001	37344400	4400	*	ENSG00000144674	GOLGA4	golgin A4 [Source:HGNC Symbol;Acc:HGNC:4427]	4	0.909091	0.766845	0.0530827	0.0566283	729	ENSG00000144674	37243177	37366751	+	inside	96824	22351	Overlapping	123574
chr3	121668201	121669600	1400	*	ENSG00000173230	GOLGB1	golgin B1 [Source:HGNC Symbol;Acc:HGNC:4429]	4	2.85714	4.31845	0.00562735	0.0179253	1557	ENSG00000173230	121663199	121749767	-	inside	81566	5002	Overlapping	86568
chr3	121696001	121698800	2800	*	ENSG00000173230	GOLGB1	golgin B1 [Source:HGNC Symbol;Acc:HGNC:4429]	7	2.5	6.20371	0.00125339	0.013959	1558	ENSG00000173230	121663199	121749767	-	inside	53766	32802	Overlapping	86568
chr3	121715201	121717200	2000	*	ENSG00000173230	GOLGB1	golgin B1 [Source:HGNC Symbol;Acc:HGNC:4429]	3	1.5	2.32298	0.021778	0.0316149	1559	ENSG00000173230	121663199	121749767	-	inside	34566	32567	NearestLocation	86568
chr3	121729601	121731000	1400	*	ENSG00000173230	GOLGB1	golgin B1 [Source:HGNC Symbol;Acc:HGNC:4429]	2	1.42857	2.16491	0.0239961	0.0334452	1560	ENSG00000173230	121663199	121749767	-	inside	20166	18767	NearestLocation	86568
chr3	168029801	168030200	400	*	ENSG00000173905	GOLIM4	golgi integral membrane protein 4 [Source:HGNC Symbol;Acc:HGNC:15448]	4	10	4.18608	0.006202	0.018705	2113	ENSG00000173905	168008677	168095975	-	inside	66174	21124	NearestLocation	87298
chr3	168032601	168034800	2200	*	ENSG00000173905	GOLIM4	golgi integral membrane protein 4 [Source:HGNC Symbol;Acc:HGNC:15448]	5	2.27273	1.76443	0.0304784	0.0386421	2114	ENSG00000173905	168008677	168095975	-	inside	63374	23924	NearestLocation	87298
chr3	168040401	168045200	4800	*	ENSG00000173905	GOLIM4	golgi integral membrane protein 4 [Source:HGNC Symbol;Acc:HGNC:15448]	7	1.45833	2.13707	0.0244058	0.0338574	2115	ENSG00000173905	168008677	168095975	-	inside	55574	31724	NearestLocation	87298
chr3	32128001	32128400	400	*	ENSG00000152642	GPD1L	glycerol-3-phosphate dehydrogenase 1-like [Source:HGNC Symbol;Acc:HGNC:28956]	3	7.5	4.84748	0.00377471	0.0162724	656	ENSG00000152642	32105689	32168713	+	inside	22312	22312	NearestLocation	63024
chr3	32153601	32159200	5600	*	ENSG00000152642	GPD1L	glycerol-3-phosphate dehydrogenase 1-like [Source:HGNC Symbol;Acc:HGNC:28956]	5	0.892857	0.680844	0.0555333	0.0584724	657	ENSG00000152642	32105689	32168713	+	inside	47912	9513	Overlapping	63024
chr3	32165801	32168000	2200	*	ENSG00000152642	GPD1L	glycerol-3-phosphate dehydrogenase 1-like [Source:HGNC Symbol;Acc:HGNC:28956]	12	5.45455	6.62308	0.000870942	0.0123251	658	ENSG00000152642	32105689	32168713	+	inside	60112	713	Overlapping	63024
chr3	120176001	120177600	1600	*	ENSG00000175697	GPR156	G protein-coupled receptor 156 [Source:HGNC Symbol;Acc:HGNC:20844]	2	1.25	1.6458	0.0326564	0.0404063	1541	ENSG00000175697	120164645	120285094	-	inside	109093	11356	Overlapping	120449
chr3	170038001	170039200	1200	*	ENSG00000173890	GPR160	G protein-coupled receptor 160 [Source:HGNC Symbol;Acc:HGNC:23693]	2	1.66667	2.51075	0.0193706	0.029347	2127	ENSG00000173890	170037929	170085403	+	inside	72	72	NearestLocation	47474
chr3	113888201	113889600	1400	*	ENSG00000178075	GRAMD1C	GRAM domain containing 1C [Source:HGNC Symbol;Acc:HGNC:25252]	2	1.42857	1.87927	0.0284861	0.036918	1500	ENSG00000178075	113828182	113947174	+	inside	60019	57574	Overlapping	118992
chr3	113936201	113937000	800	*	ENSG00000178075	GRAMD1C	GRAM domain containing 1C [Source:HGNC Symbol;Acc:HGNC:25252]	2	2.5	3.8788	0.00774053	0.0199609	1501	ENSG00000178075	113828182	113947174	+	inside	108019	10174	Overlapping	118992
chr3	6653201	6657000	3800	*	ENSG00000226258	GRM7-AS3	GRM7 antisense RNA 3 [Source:HGNC Symbol;Acc:HGNC:42444]	4	1.05263	1.40817	0.0374054	0.0442082	348	ENSG00000226258	6631689	6805449	-	inside	152248	21512	Overlapping	173760
chr3	6738001	6739600	1600	*	ENSG00000226258	GRM7-AS3	GRM7 antisense RNA 3 [Source:HGNC Symbol;Acc:HGNC:42444]	2	1.25	1.30099	0.039725	0.0458473	349	ENSG00000226258	6631689	6805449	-	inside	67448	65849	Overlapping	173760
chr13	113325001	113325200	200	*	ENSG00000139835	GRTP1	growth hormone regulated TBC protein 1 [Source:HGNC Symbol;Acc:HGNC:20310]	16	80	0.0739975	1.32844e-156	1.43915e-156	279	ENSG00000139835	113324164	113364148	-	inside	39147	837	Overlapping	39984
chr3	119822201	119830800	8600	*	ENSG00000082701	GSK3B	glycogen synthase kinase 3 beta [Source:HGNC Symbol;Acc:HGNC:4617]	20	2.32558	4.84149	0.0037922	0.0162724	1524	ENSG00000082701	119821323	120094417	-	inside	272216	878	Overlapping	273094
chr3	119843001	119843800	800	*	ENSG00000082701	GSK3B	glycogen synthase kinase 3 beta [Source:HGNC Symbol;Acc:HGNC:4617]	3	3.75	2.52134	0.0192418	0.029347	1525	ENSG00000082701	119821323	120094417	-	inside	251416	21678	Overlapping	273094
chr3	119876401	119878600	2200	*	ENSG00000082701	GSK3B	glycogen synthase kinase 3 beta [Source:HGNC Symbol;Acc:HGNC:4617]	3	1.36364	2.41738	0.0205378	0.030425	1526	ENSG00000082701	119821323	120094417	-	inside	218016	55078	Overlapping	273094
chr3	119905601	119907800	2200	*	ENSG00000082701	GSK3B	glycogen synthase kinase 3 beta [Source:HGNC Symbol;Acc:HGNC:4617]	3	1.36364	2.10451	0.0248925	0.0342782	1527	ENSG00000082701	119821323	120094417	-	inside	188816	84278	Overlapping	273094
chr3	119923001	119923800	800	*	ENSG00000082701	GSK3B	glycogen synthase kinase 3 beta [Source:HGNC Symbol;Acc:HGNC:4617]	2	2.5	2.83865	0.0157076	0.0266254	1528	ENSG00000082701	119821323	120094417	-	inside	171416	101678	Overlapping	273094
chr3	119958401	119959200	800	*	ENSG00000082701	GSK3B	glycogen synthase kinase 3 beta [Source:HGNC Symbol;Acc:HGNC:4617]	2	2.5	2.89377	0.0151541	0.0263197	1529	ENSG00000082701	119821323	120094417	-	inside	136016	135217	Overlapping	273094
chr3	119962601	119964800	2200	*	ENSG00000082701	GSK3B	glycogen synthase kinase 3 beta [Source:HGNC Symbol;Acc:HGNC:4617]	2	0.909091	0.539299	0.0597601	0.0622295	1530	ENSG00000082701	119821323	120094417	-	inside	131816	129617	Overlapping	273094
chr3	120026001	120027400	1400	*	ENSG00000082701	GSK3B	glycogen synthase kinase 3 beta [Source:HGNC Symbol;Acc:HGNC:4617]	2	1.42857	2.14353	0.0243103	0.0337635	1531	ENSG00000082701	119821323	120094417	-	inside	68416	67017	Overlapping	273094
chr3	120041001	120043200	2200	*	ENSG00000082701	GSK3B	glycogen synthase kinase 3 beta [Source:HGNC Symbol;Acc:HGNC:4617]	2	0.909091	0.17114	0.0719357	0.07326	1532	ENSG00000082701	119821323	120094417	-	inside	53416	51217	Overlapping	273094
chr3	120050601	120056800	6200	*	ENSG00000082701	GSK3B	glycogen synthase kinase 3 beta [Source:HGNC Symbol;Acc:HGNC:4617]	4	0.645161	0.0381212	0.0767748	0.0775268	1533	ENSG00000082701	119821323	120094417	-	inside	43816	37617	Overlapping	273094
chr3	120059601	120060800	1200	*	ENSG00000082701	GSK3B	glycogen synthase kinase 3 beta [Source:HGNC Symbol;Acc:HGNC:4617]	2	1.66667	2.29734	0.0221255	0.0319418	1534	ENSG00000082701	119821323	120094417	-	inside	34816	33617	Overlapping	273094
chr3	120066401	120067400	1000	*	ENSG00000082701	GSK3B	glycogen synthase kinase 3 beta [Source:HGNC Symbol;Acc:HGNC:4617]	2	2	3.14482	0.0128406	0.0242357	1535	ENSG00000082701	119821323	120094417	-	inside	28016	27017	Overlapping	273094
chr3	120072201	120074000	1800	*	ENSG00000082701	GSK3B	glycogen synthase kinase 3 beta [Source:HGNC Symbol;Acc:HGNC:4617]	2	1.11111	1.12714	0.0437347	0.0486719	1536	ENSG00000082701	119821323	120094417	-	inside	22216	20417	NearestLocation	273094
chr3	120079601	120080600	1000	*	ENSG00000082701	GSK3B	glycogen synthase kinase 3 beta [Source:HGNC Symbol;Acc:HGNC:4617]	3	3	1.73848	0.0309443	0.0389898	1537	ENSG00000082701	119821323	120094417	-	inside	14816	13817	NearestLocation	273094
chr3	120086601	120088400	1800	*	ENSG00000082701	GSK3B	glycogen synthase kinase 3 beta [Source:HGNC Symbol;Acc:HGNC:4617]	3	1.66667	0.717692	0.0544726	0.057672	1538	ENSG00000082701	119821323	120094417	-	inside	7816	6017	NearestLocation	273094
chr3	120750201	120751000	800	*	ENSG00000153767	GTF2E1	general transcription factor IIE subunit 1 [Source:HGNC Symbol;Acc:HGNC:4650]	5	6.25	5.45173	0.00234244	0.0140919	1547	ENSG00000153767	120742637	120783069	+	inside	7564	7564	Overlapping	40432
chr3	120780201	120781800	1600	*	ENSG00000153767	GTF2E1	general transcription factor IIE subunit 1 [Source:HGNC Symbol;Acc:HGNC:4650]	8	5	2.7729	0.0163903	0.0272731	1548	ENSG00000153767	120742637	120783069	+	inside	37564	1269	Overlapping	40432
chr3	113002801	113006000	3200	*	ENSG00000163607	GTPBP8	GTP binding protein 8 (putative) [Source:HGNC Symbol;Acc:HGNC:25007]	7	2.1875	6.404	0.00105481	0.0134983	1476	ENSG00000163607	112990918	113015060	+	inside	11883	9060	Overlapping	24142
chr3	113011001	113014400	3400	*	ENSG00000163607	GTPBP8	GTP binding protein 8 (putative) [Source:HGNC Symbol;Acc:HGNC:25007]	4	1.17647	2.41115	0.0206178	0.030523	1477	ENSG00000163607	112990918	113015060	+	inside	20083	660	Overlapping	24142
chr3	72979001	72980200	1200	*	ENSG00000172986	GXYLT2	glucoside xylosyltransferase 2 [Source:HGNC Symbol;Acc:HGNC:33383]	2	1.66667	2.52493	0.0191983	0.029347	1344	ENSG00000172986	72888073	72998138	+	inside	90928	17938	Overlapping	110065
chr3	148991401	148992600	1200	*	ENSG00000163754	GYG1	glycogenin 1 [Source:HGNC Symbol;Acc:HGNC:4699]	8	6.66667	2.47525	0.0198075	0.0297506	1972	ENSG00000163754	148991341	149027668	+	inside	60	60	NearestLocation	36327
chr3	149009001	149009600	600	*	ENSG00000163754	GYG1	glycogenin 1 [Source:HGNC Symbol;Acc:HGNC:4699]	2	3.33333	3.76576	0.00838587	0.0207193	1973	ENSG00000163754	148991341	149027668	+	inside	17660	17660	NearestLocation	36327
chr3	149024001	149024400	400	*	ENSG00000163754	GYG1	glycogenin 1 [Source:HGNC Symbol;Acc:HGNC:4699]	6	15	1.41446	0.0372729	0.0441273	1974	ENSG00000163754	148991341	149027668	+	inside	32660	3268	NearestLocation	36327
chr3	149026601	149027600	1000	*	ENSG00000163754	GYG1	glycogenin 1 [Source:HGNC Symbol;Acc:HGNC:4699]	7	7	7.82033	0.000289952	0.0113597	1975	ENSG00000163754	148991341	149027668	+	inside	35260	68	NearestLocation	36327
chr10	17603001	17603200	200	*	ENSG00000165996	HACD1	3-hydroxyacyl-CoA dehydratase 1 [Source:HGNC Symbol;Acc:HGNC:9639]	14	70	2.19	1.05528e-49	1.5575e-49	33	ENSG00000165996	17589032	17617377	-	inside	14376	13969	Overlapping	28345
chr3	123493401	123495000	1600	*	ENSG00000206527	HACD2	3-hydroxyacyl-CoA dehydratase 2 [Source:HGNC Symbol;Acc:HGNC:9640]	15	9.375	6.12802	0.00133693	0.0140258	1601	ENSG00000206527	123490820	123585185	-	inside	91784	2581	Overlapping	94365
chr3	123507001	123509200	2200	*	ENSG00000206527	HACD2	3-hydroxyacyl-CoA dehydratase 2 [Source:HGNC Symbol;Acc:HGNC:9640]	4	1.81818	4.66397	0.00434394	0.0162724	1602	ENSG00000206527	123490820	123585185	-	inside	78184	16181	Overlapping	94365
chr3	123512401	123513200	800	*	ENSG00000206527	HACD2	3-hydroxyacyl-CoA dehydratase 2 [Source:HGNC Symbol;Acc:HGNC:9640]	3	3.75	3.35653	0.0111335	0.0233818	1603	ENSG00000206527	123490820	123585185	-	inside	72784	21581	Overlapping	94365
chr3	123527401	123530200	2800	*	ENSG00000206527	HACD2	3-hydroxyacyl-CoA dehydratase 2 [Source:HGNC Symbol;Acc:HGNC:9640]	4	1.42857	3.33449	0.0113015	0.0234295	1604	ENSG00000206527	123490820	123585185	-	inside	57784	36581	NearestLocation	94365
chr3	123539401	123540400	1000	*	ENSG00000206527	HACD2	3-hydroxyacyl-CoA dehydratase 2 [Source:HGNC Symbol;Acc:HGNC:9640]	3	3	5.5625	0.002141	0.0140258	1605	ENSG00000206527	123490820	123585185	-	inside	45784	44785	NearestLocation	94365
chr3	123548601	123549000	400	*	ENSG00000206527	HACD2	3-hydroxyacyl-CoA dehydratase 2 [Source:HGNC Symbol;Acc:HGNC:9640]	3	7.5	4.84773	0.00377399	0.0162724	1606	ENSG00000206527	123490820	123585185	-	inside	36584	36185	NearestLocation	94365
chr3	123565201	123567400	2200	*	ENSG00000206527	HACD2	3-hydroxyacyl-CoA dehydratase 2 [Source:HGNC Symbol;Acc:HGNC:9640]	3	1.36364	0.483719	0.0614871	0.0637936	1607	ENSG00000206527	123490820	123585185	-	inside	19984	17785	NearestLocation	94365
chr3	15574801	15575200	400	*	ENSG00000131373	HACL1	2-hydroxyacyl-CoA lyase 1 [Source:HGNC Symbol;Acc:HGNC:17856]	3	7.5	4.96891	0.0034358	0.0162724	551	ENSG00000131373	15560704	15601852	-	inside	27051	14097	Overlapping	41148
chr3	15586401	15589600	3200	*	ENSG00000131373	HACL1	2-hydroxyacyl-CoA lyase 1 [Source:HGNC Symbol;Acc:HGNC:17856]	3	0.9375	1.15	0.0431895	0.0482768	552	ENSG00000131373	15560704	15601852	-	inside	15451	12252	Overlapping	41148
chr3	15594401	15596200	1800	*	ENSG00000131373	HACL1	2-hydroxyacyl-CoA lyase 1 [Source:HGNC Symbol;Acc:HGNC:17856]	2	1.11111	0.788532	0.0524785	0.0560571	553	ENSG00000131373	15560704	15601852	-	inside	7451	5652	Overlapping	41148
chr3	15601001	15601800	800	*	ENSG00000131373	HACL1	2-hydroxyacyl-CoA lyase 1 [Source:HGNC Symbol;Acc:HGNC:17856]	5	6.25	6.3034	0.00115063	0.0136821	554	ENSG00000131373	15560704	15601852	-	inside	851	52	Overlapping	41148
chr3	13480201	13486400	6200	*	ENSG00000163517	HDAC11	histone deacetylase 11 [Source:HGNC Symbol;Acc:HGNC:19086]	6	0.967742	1.89309	0.0282538	0.036918	504	ENSG00000163517	13479724	13506424	+	inside	477	477	Overlapping	26700
chr3	13504001	13506200	2200	*	ENSG00000163517	HDAC11	histone deacetylase 11 [Source:HGNC Symbol;Acc:HGNC:19086]	6	2.72727	7.08751	0.000574561	0.0117743	505	ENSG00000163517	13479724	13506424	+	inside	24277	224	Overlapping	26700
chr3	124966401	124970400	4000	*	ENSG00000173706	HEG1	heart development protein with EGF like domains 1 [Source:HGNC Symbol;Acc:HGNC:29227]	8	2	2.78931	0.0162176	0.027124	1621	ENSG00000173706	124965710	125055958	-	inside	89557	691	Overlapping	90248
chr3	124986001	124996800	10800	*	ENSG00000173706	HEG1	heart development protein with EGF like domains 1 [Source:HGNC Symbol;Acc:HGNC:29227]	17	1.57407	4.30029	0.00570329	0.0180205	1622	ENSG00000173706	124965710	125055958	-	inside	69957	20291	Overlapping	90248
chr3	125010201	125027600	17400	*	ENSG00000173706	HEG1	heart development protein with EGF like domains 1 [Source:HGNC Symbol;Acc:HGNC:29227]	43	2.47126	3.28337	0.0116997	0.0236875	1623	ENSG00000173706	124965710	125055958	-	inside	45757	28358	NearestLocation	90248
chr3	50570801	50572200	1400	*	ENSG00000114735	HEMK1	HemK methyltransferase family member 1 [Source:HGNC Symbol;Acc:HGNC:24923]	4	2.85714	6.91971	0.000668779	0.0120054	1062	ENSG00000114735	50569152	50596168	+	inside	1649	1649	Overlapping	27016
chr3	50577001	50580600	3600	*	ENSG00000114735	HEMK1	HemK methyltransferase family member 1 [Source:HGNC Symbol;Acc:HGNC:24923]	5	1.38889	2.71034	0.0170633	0.0278815	1063	ENSG00000114735	50569152	50596168	+	inside	7849	7849	Overlapping	27016
chr10	67964801	67965200	400	*	ENSG00000148634	HERC4	HECT and RLD domain containing E3 ubiquitin protein ligase 4 [Source:HGNC Symbol;Acc:HGNC:24521]	20	50	2.51142	6.45388e-51	1.03346e-50	73	ENSG00000148634	67921899	68075348	-	inside	110547	42902	Overlapping	153449
chr10	67994401	67995000	600	*	ENSG00000148634	HERC4	HECT and RLD domain containing E3 ubiquitin protein ligase 4 [Source:HGNC Symbol;Acc:HGNC:24521]	30	50	8.72187	2.44593e-77	1.57698e-76	74	ENSG00000148634	67921899	68075348	-	inside	80947	72502	Overlapping	153449
chr10	68044401	68044600	200	*	ENSG00000148634	HERC4	HECT and RLD domain containing E3 ubiquitin protein ligase 4 [Source:HGNC Symbol;Acc:HGNC:24521]	11	55	0.0474577	5.32331e-42	5.7052e-42	75	ENSG00000148634	67921899	68075348	-	inside	30947	30748	NearestLocation	153449
chr10	68063001	68063200	200	*	ENSG00000148634	HERC4	HECT and RLD domain containing E3 ubiquitin protein ligase 4 [Source:HGNC Symbol;Acc:HGNC:24521]	17	85	3.8099	5.66478e-56	1.21743e-55	76	ENSG00000148634	67921899	68075348	-	inside	12347	12148	NearestLocation	153449
chr10	68068201	68068400	200	*	ENSG00000148634	HERC4	HECT and RLD domain containing E3 ubiquitin protein ligase 4 [Source:HGNC Symbol;Acc:HGNC:24521]	21	105	4.97198	1.04277e-60	3.11559e-60	77	ENSG00000148634	67921899	68075348	-	inside	7147	6948	NearestLocation	153449
chr10	68069601	68070600	1000	*	ENSG00000148634	HERC4	HECT and RLD domain containing E3 ubiquitin protein ligase 4 [Source:HGNC Symbol;Acc:HGNC:24521]	65	65	6.30751	2.14747e-66	9.39519e-66	78	ENSG00000148634	67921899	68075348	-	inside	5747	4748	NearestLocation	153449
chr3	57207201	57209400	2200	*	ENSG00000163666	HESX1	HESX homeobox 1 [Source:HGNC Symbol;Acc:HGNC:4877]	4	1.81818	4.63963	0.00442495	0.0162724	1220	ENSG00000163666	57197843	57226521	-	inside	19320	9358	NearestLocation	28678
chr10	100529401	100530000	600	*	ENSG00000166135	HIF1AN	hypoxia inducible factor 1 alpha subunit inhibitor [Source:HGNC Symbol;Acc:HGNC:17113]	29	48.3333	0.703144	2.75582e-44	3.2305e-44	176	ENSG00000166135	100529072	100559998	+	inside	329	329	Overlapping	30926
chr3	42786801	42791000	4200	*	ENSG00000181061	HIGD1A	HIG1 hypoxia inducible domain family member 1A [Source:HGNC Symbol;Acc:HGNC:29527]	6	1.42857	4.47547	0.00500734	0.0171731	795	ENSG00000181061	42784298	42804531	-	inside	17730	2503	Overlapping	20233
chr3	149030201	149031800	1600	*	ENSG00000071794	HLTF	helicase like transcription factor [Source:HGNC Symbol;Acc:HGNC:11099]	4	2.5	5.59381	0.002087	0.0140258	1976	ENSG00000071794	149030127	149086554	-	inside	56353	74	Overlapping	56427
chr3	149034401	149043800	9400	*	ENSG00000071794	HLTF	helicase like transcription factor [Source:HGNC Symbol;Acc:HGNC:11099]	9	0.957447	1.5239	0.0350266	0.0425042	1977	ENSG00000071794	149030127	149086554	-	inside	52153	4274	Overlapping	56427
chr3	149046201	149050400	4200	*	ENSG00000071794	HLTF	helicase like transcription factor [Source:HGNC Symbol;Acc:HGNC:11099]	4	0.952381	1.13732	0.0434912	0.0485662	1978	ENSG00000071794	149030127	149086554	-	inside	40353	16074	Overlapping	56427
chr3	149055601	149067800	12200	*	ENSG00000071794	HLTF	helicase like transcription factor [Source:HGNC Symbol;Acc:HGNC:11099]	21	1.72131	3.443	0.0104952	0.0227221	1979	ENSG00000071794	149030127	149086554	-	inside	30953	18754	Overlapping	56427
chr3	149071401	149074600	3200	*	ENSG00000071794	HLTF	helicase like transcription factor [Source:HGNC Symbol;Acc:HGNC:11099]	5	1.5625	1.02824	0.0461575	0.0508107	1980	ENSG00000071794	149030127	149086554	-	inside	15153	11954	Overlapping	56427
chr3	129285801	129291000	5200	*	ENSG00000183624	HMCES	5-hydroxymethylcytosine binding, ES cell specific [Source:HGNC Symbol;Acc:HGNC:24446]	13	2.5	3.03948	0.0137712	0.0250266	1730	ENSG00000183624	129278828	129306186	+	inside	6973	6973	NearestLocation	27358
chr13	30461401	30461600	200	*	ENSG00000189403	HMGB1	high mobility group box 1 [Source:HGNC Symbol;Acc:HGNC:4983]	28	140	8.02651	2.75421e-233	6.50994e-233	244	ENSG00000189403	30456704	30617597	-	inside	156196	4697	Overlapping	160893
chr13	30462601	30462800	200	*	ENSG00000189403	HMGB1	high mobility group box 1 [Source:HGNC Symbol;Acc:HGNC:4983]	18	90	1.87298	1.32757e-172	1.60544e-172	245	ENSG00000189403	30456704	30617597	-	inside	154996	5897	Overlapping	160893
chr13	30465801	30466000	200	*	ENSG00000189403	HMGB1	high mobility group box 1 [Source:HGNC Symbol;Acc:HGNC:4983]	22	110	4.8498	8.27179e-201	1.34417e-200	246	ENSG00000189403	30456704	30617597	-	inside	151796	9097	Overlapping	160893
chr10	43386201	43388000	1800	*	ENSG00000169813	HNRNPF	heterogeneous nuclear ribonucleoprotein F [Source:HGNC Symbol;Acc:HGNC:5039]	203	112.778	16.6441	2.95444e-119	3.61919e-117	61	ENSG00000169813	43385617	43409166	-	inside	22965	584	Overlapping	23549
chr10	43396401	43396600	200	*	ENSG00000169813	HNRNPF	heterogeneous nuclear ribonucleoprotein F [Source:HGNC Symbol;Acc:HGNC:5039]	16	80	3.25535	8.76963e-54	1.6277e-53	62	ENSG00000169813	43385617	43409166	-	inside	12765	10784	NearestLocation	23549
chr10	68332001	68332200	200	*	ENSG00000096746	HNRNPH3	heterogeneous nuclear ribonucleoprotein H3 [Source:HGNC Symbol;Acc:HGNC:5043]	12	60	0.842596	8.82997e-45	1.04698e-44	82	ENSG00000096746	68331174	68343191	+	inside	827	827	NearestLocation	12017
chr10	68338401	68338800	400	*	ENSG00000096746	HNRNPH3	heterogeneous nuclear ribonucleoprotein H3 [Source:HGNC Symbol;Acc:HGNC:5043]	19	47.5	4.1936	1.62798e-57	3.87238e-57	83	ENSG00000096746	68331174	68343191	+	inside	7227	4391	Overlapping	12017
chr10	68341601	68342200	600	*	ENSG00000096746	HNRNPH3	heterogeneous nuclear ribonucleoprotein H3 [Source:HGNC Symbol;Acc:HGNC:5043]	37	61.6667	8.69438	3.29524e-77	2.01833e-76	84	ENSG00000096746	68331174	68343191	+	inside	10427	991	Overlapping	12017
chr3	96350001	96350400	400	*	ENSG00000243547	HNRNPKP4	heterogeneous nuclear ribonucleoprotein K pseudogene 4 [Source:HGNC Symbol;Acc:HGNC:42377]	4	10	2.03858	0.0259027	0.035128	1398	ENSG00000243547	96349554	96350939	+	inside	447	447	NearestLocation	1385
chr3	149130001	149131000	1000	*	ENSG00000163755	HPS3	HPS3, biogenesis of lysosomal organelles complex 2 subunit 1 [Source:HGNC Symbol;Acc:HGNC:15597]	2	2	2.76764	0.0164459	0.0272856	1982	ENSG00000163755	149129584	149173732	+	inside	417	417	NearestLocation	44148
chr3	149139801	149145600	5800	*	ENSG00000163755	HPS3	HPS3, biogenesis of lysosomal organelles complex 2 subunit 1 [Source:HGNC Symbol;Acc:HGNC:15597]	21	3.62069	5.38565	0.00247062	0.0141857	1983	ENSG00000163755	149129584	149173732	+	inside	10217	10217	NearestLocation	44148
chr3	149153201	149163400	10200	*	ENSG00000163755	HPS3	HPS3, biogenesis of lysosomal organelles complex 2 subunit 1 [Source:HGNC Symbol;Acc:HGNC:15597]	24	2.35294	2.63866	0.0178633	0.0282327	1984	ENSG00000163755	149129584	149173732	+	inside	23617	10332	NearestLocation	44148
chr3	149167201	149173000	5800	*	ENSG00000163755	HPS3	HPS3, biogenesis of lysosomal organelles complex 2 subunit 1 [Source:HGNC Symbol;Acc:HGNC:15597]	15	2.58621	3.8635	0.00782523	0.0200538	1985	ENSG00000163755	149129584	149173732	+	inside	37617	732	NearestLocation	44148
chr3	11185401	11187600	2200	*	ENSG00000196639	HRH1	histamine receptor H1 [Source:HGNC Symbol;Acc:HGNC:5182]	3	1.36364	3.3536	0.0111557	0.0233818	435	ENSG00000196639	11137093	11263557	+	inside	48308	48308	Overlapping	126464
chr3	11202601	11206800	4200	*	ENSG00000196639	HRH1	histamine receptor H1 [Source:HGNC Symbol;Acc:HGNC:5182]	11	2.61905	6.28859	0.00116539	0.0136821	436	ENSG00000196639	11137093	11263557	+	inside	65508	56757	Overlapping	126464
chr3	11209601	11210000	400	*	ENSG00000196639	HRH1	histamine receptor H1 [Source:HGNC Symbol;Acc:HGNC:5182]	2	5	5.55308	0.0021575	0.0140258	437	ENSG00000196639	11137093	11263557	+	inside	72508	53557	Overlapping	126464
chr3	11213001	11218000	5000	*	ENSG00000196639	HRH1	histamine receptor H1 [Source:HGNC Symbol;Acc:HGNC:5182]	4	0.8	0.792673	0.0523638	0.0559929	438	ENSG00000196639	11137093	11263557	+	inside	75908	45557	Overlapping	126464
chr3	11224801	11227800	3000	*	ENSG00000196639	HRH1	histamine receptor H1 [Source:HGNC Symbol;Acc:HGNC:5182]	10	3.33333	4.3552	0.00547642	0.0177489	439	ENSG00000196639	11137093	11263557	+	inside	87708	35757	Overlapping	126464
chr3	11233201	11236800	3600	*	ENSG00000196639	HRH1	histamine receptor H1 [Source:HGNC Symbol;Acc:HGNC:5182]	4	1.11111	1.80219	0.0298111	0.0381125	440	ENSG00000196639	11137093	11263557	+	inside	96108	26757	Overlapping	126464
chr3	11259401	11260600	1200	*	ENSG00000196639	HRH1	histamine receptor H1 [Source:HGNC Symbol;Acc:HGNC:5182]	3	2.5	5.16612	0.00294327	0.0155966	441	ENSG00000196639	11137093	11263557	+	inside	122308	2957	Overlapping	126464
chr3	137880401	137882200	1800	*	ENSG00000241478	HSPA8P9	heat shock protein family A (Hsp70) member 8 pseudogene 9 [Source:HGNC Symbol;Acc:HGNC:44924]	6	3.33333	2.68141	0.0173824	0.0279942	1862	ENSG00000241478	137880295	137882237	+	inside	106	37	NearestLocation	1942
chr10	122461601	122462200	600	*	ENSG00000166033	HTRA1	HtrA serine peptidase 1 [Source:HGNC Symbol;Acc:HGNC:9476]	21	35	2.52162	5.90297e-51	9.64152e-51	212	ENSG00000166033	122461525	122514908	+	inside	76	76	NearestLocation	53383
chr10	122514201	122514800	600	*	ENSG00000166033	HTRA1	HtrA serine peptidase 1 [Source:HGNC Symbol;Acc:HGNC:9476]	33	55	10.3125	5.14365e-85	7.00107e-84	213	ENSG00000166033	122461525	122514908	+	inside	52676	108	Overlapping	53383
chr3	50303001	50304400	1400	*	ENSG00000114378	HYAL1	hyaluronoglucosaminidase 1 [Source:HGNC Symbol;Acc:HGNC:5320]	6	4.28571	6.07515	0.00139829	0.0140258	1057	ENSG00000114378	50299889	50312381	-	inside	9380	3112	Overlapping	12492
chr3	50318001	50320000	2000	*	ENSG00000068001	HYAL2	hyaluronoglucosaminidase 2 [Source:HGNC Symbol;Acc:HGNC:5321]	22	11	4.49534	0.00493341	0.0170692	1058	ENSG00000068001	50317790	50322906	-	inside	4905	211	NearestLocation	5116
chr3	50290801	50291600	800	*	ENSG00000214706	IFRD2	interferon-related developmental regulator 2 [Source:HGNC Symbol;Acc:HGNC:5457]	3	3.75	2.66539	0.0175613	0.0279942	1055	ENSG00000214706	50287732	50292918	-	inside	2117	1318	NearestLocation	5186
chr3	129457401	129459400	2000	*	ENSG00000163913	IFT122	intraflagellar transport 122 [Source:HGNC Symbol;Acc:HGNC:13556]	6	3	1.34121	0.0388411	0.0452448	1737	ENSG00000163913	129440036	129520507	+	inside	17365	17365	Overlapping	80471
chr3	160344001	160345800	1800	*	ENSG00000068885	IFT80	intraflagellar transport 80 [Source:HGNC Symbol;Acc:HGNC:29262]	2	1.11111	1.59396	0.0336476	0.0413153	2088	ENSG00000068885	160256986	160399880	-	inside	55879	54080	Overlapping	142894
chr3	160383401	160384400	1000	*	ENSG00000068885	IFT80	intraflagellar transport 80 [Source:HGNC Symbol;Acc:HGNC:29262]	4	4	1.29249	0.0399138	0.0458473	2089	ENSG00000068885	160256986	160399880	-	inside	16479	15480	Overlapping	142894
chr3	9910001	9910400	400	*	ENSG00000163701	IL17RE	interleukin 17 receptor E [Source:HGNC Symbol;Acc:HGNC:18439]	4	10	3.56874	0.00962399	0.0217915	397	ENSG00000163701	9902612	9916402	+	inside	7389	6002	Overlapping	13790
chr3	136956201	136962600	6400	*	ENSG00000174564	IL20RB	interleukin 20 receptor subunit beta [Source:HGNC Symbol;Acc:HGNC:6004]	7	1.09375	1.25093	0.0408477	0.046484	1856	ENSG00000174564	136946230	137011085	+	inside	9971	9971	NearestLocation	64855
chr3	136975601	136980400	4800	*	ENSG00000174564	IL20RB	interleukin 20 receptor subunit beta [Source:HGNC Symbol;Acc:HGNC:6004]	8	1.66667	4.26901	0.00583618	0.018232	1857	ENSG00000174564	136946230	137011085	+	inside	29371	29371	Overlapping	64855
chr3	136982001	136984400	2400	*	ENSG00000174564	IL20RB	interleukin 20 receptor subunit beta [Source:HGNC Symbol;Acc:HGNC:6004]	9	3.75	6.50073	0.000969632	0.0127117	1858	ENSG00000174564	136946230	137011085	+	inside	35771	26685	Overlapping	64855
chr3	136986601	136992200	5600	*	ENSG00000174564	IL20RB	interleukin 20 receptor subunit beta [Source:HGNC Symbol;Acc:HGNC:6004]	16	2.85714	4.62235	0.00448326	0.0163211	1859	ENSG00000174564	136946230	137011085	+	inside	40371	18885	Overlapping	64855
chr3	136975601	136980400	4800	*	ENSG00000249407	IL20RB-AS1	IL20RB antisense RNA 1 [Source:HGNC Symbol;Acc:HGNC:40298]	8	1.66667	4.26901	0.00583618	0.018232	1857	ENSG00000249407	136959125	136982196	-	inside	6595	1796	NearestLocation	23071
chr3	49025601	49026000	400	*	ENSG00000178035	IMPDH2	IMP (inosine 5'-monophosphate) dehydrogenase 2 [Source:HGNC Symbol;Acc:HGNC:6053]	2	5	4.85666	0.0037481	0.0162724	982	ENSG00000178035	49024325	49029408	-	inside	3807	1276	Overlapping	5083
chr13	51444401	51444600	200	*	ENSG00000102786	INTS6	integrator complex subunit 6 [Source:HGNC Symbol;Acc:HGNC:14879]	24	120	6.07023	5.38111e-213	9.99349e-213	262	ENSG00000102786	51354077	51454264	-	inside	9863	9664	Overlapping	100187
chr3	49754601	49786400	31800	*	ENSG00000176095	IP6K1	inositol hexakisphosphate kinase 1 [Source:HGNC Symbol;Acc:HGNC:18360]	54	1.69811	4.40236	0.00528805	0.0174861	1022	ENSG00000176095	49724294	49786542	-	inside	31941	142	Overlapping	62248
chr3	121779201	121781800	2600	*	ENSG00000173226	IQCB1	IQ motif containing B1 [Source:HGNC Symbol;Acc:HGNC:28949]	3	1.15385	2.54943	0.0189038	0.0292056	1562	ENSG00000173226	121769763	121835079	-	inside	55878	9438	Overlapping	65316
chr3	197908401	197910600	2200	*	ENSG00000114473	IQCG	IQ motif containing G [Source:HGNC Symbol;Acc:HGNC:25251]	2	0.909091	1.03997	0.0458646	0.0506074	2561	ENSG00000114473	197889075	197960142	-	inside	51741	19326	Overlapping	71067
chr3	197946401	197947800	1400	*	ENSG00000114473	IQCG	IQ motif containing G [Source:HGNC Symbol;Acc:HGNC:25251]	2	1.42857	2.23833	0.0229432	0.0325837	2562	ENSG00000114473	197889075	197960142	-	inside	13741	12342	Overlapping	71067
chr3	197951601	197954000	2400	*	ENSG00000114473	IQCG	IQ motif containing G [Source:HGNC Symbol;Acc:HGNC:25251]	8	3.33333	7.18663	0.000524832	0.0117743	2563	ENSG00000114473	197889075	197960142	-	inside	8541	6142	Overlapping	71067
chr3	197954801	197956200	1400	*	ENSG00000114473	IQCG	IQ motif containing G [Source:HGNC Symbol;Acc:HGNC:25251]	5	3.57143	4.15755	0.00633243	0.0188791	2564	ENSG00000114473	197889075	197960142	-	inside	5341	3942	NearestLocation	71067
chr3	159763601	159765000	1400	*	ENSG00000283154	IQCJ-SCHIP1	IQCJ-SCHIP1 readthrough [Source:HGNC Symbol;Acc:HGNC:38842]	6	4.28571	3.76749	0.00837561	0.0207193	2085	ENSG00000283154	159069433	159896774	+	inside	694168	131774	Overlapping	827341
chr3	159804401	159806200	1800	*	ENSG00000283154	IQCJ-SCHIP1	IQCJ-SCHIP1 readthrough [Source:HGNC Symbol;Acc:HGNC:38842]	3	1.66667	3.22426	0.0121752	0.024077	2086	ENSG00000283154	159069433	159896774	+	inside	734968	90574	Overlapping	827341
chr3	12898201	12903000	4800	*	ENSG00000144711	IQSEC1	IQ motif and Sec7 domain 1 [Source:HGNC Symbol;Acc:HGNC:29112]	5	1.04167	2.33765	0.0215812	0.0314968	493	ENSG00000144711	12897220	13073117	-	inside	174916	981	Overlapping	175897
chr3	12935401	12936400	1000	*	ENSG00000144711	IQSEC1	IQ motif and Sec7 domain 1 [Source:HGNC Symbol;Acc:HGNC:29112]	5	5	5.38632	0.00246927	0.0141857	494	ENSG00000144711	12897220	13073117	-	inside	137716	38181	Overlapping	175897
chr3	12947401	12949600	2200	*	ENSG00000144711	IQSEC1	IQ motif and Sec7 domain 1 [Source:HGNC Symbol;Acc:HGNC:29112]	3	1.36364	1.76429	0.0304809	0.0386421	495	ENSG00000144711	12897220	13073117	-	inside	125716	50181	Overlapping	175897
chr3	10167001	10171200	4200	*	ENSG00000134070	IRAK2	interleukin 1 receptor associated kinase 2 [Source:HGNC Symbol;Acc:HGNC:6113]	5	1.19048	2.11781	0.0246927	0.0341691	420	ENSG00000134070	10164865	10243743	+	inside	2136	2136	NearestLocation	78878
chr3	10175201	10175600	400	*	ENSG00000134070	IRAK2	interleukin 1 receptor associated kinase 2 [Source:HGNC Symbol;Acc:HGNC:6113]	2	5	5.4855	0.00227927	0.0140258	421	ENSG00000134070	10164865	10243743	+	inside	10336	10336	NearestLocation	78878
chr3	10180001	10185200	5200	*	ENSG00000134070	IRAK2	interleukin 1 receptor associated kinase 2 [Source:HGNC Symbol;Acc:HGNC:6113]	4	0.769231	0.971676	0.0475911	0.0519926	422	ENSG00000134070	10164865	10243743	+	inside	15136	15136	NearestLocation	78878
chr3	10189801	10192400	2600	*	ENSG00000134070	IRAK2	interleukin 1 receptor associated kinase 2 [Source:HGNC Symbol;Acc:HGNC:6113]	4	1.53846	3.7256	0.00862624	0.0207279	423	ENSG00000134070	10164865	10243743	+	inside	24936	24936	NearestLocation	78878
chr3	10195201	10224800	29600	*	ENSG00000134070	IRAK2	interleukin 1 receptor associated kinase 2 [Source:HGNC Symbol;Acc:HGNC:6113]	31	1.0473	2.0037	0.0264509	0.0355605	424	ENSG00000134070	10164865	10243743	+	inside	30336	18943	Overlapping	78878
chr3	10229601	10234600	5000	*	ENSG00000134070	IRAK2	interleukin 1 receptor associated kinase 2 [Source:HGNC Symbol;Acc:HGNC:6113]	9	1.8	2.62409	0.0180298	0.0283969	425	ENSG00000134070	10164865	10243743	+	inside	64736	9143	Overlapping	78878
chr3	10238001	10243200	5200	*	ENSG00000134070	IRAK2	interleukin 1 receptor associated kinase 2 [Source:HGNC Symbol;Acc:HGNC:6113]	14	2.69231	5.21234	0.00283747	0.0153157	426	ENSG00000134070	10164865	10243743	+	inside	73136	543	Overlapping	78878
chr3	129128601	129140600	12000	*	ENSG00000240682	ISY1	ISY1 splicing factor homolog [Source:HGNC Symbol;Acc:HGNC:29201]	22	1.83333	2.16701	0.0239655	0.0334452	1716	ENSG00000240682	129127415	129161293	-	inside	32692	1186	Overlapping	33878
chr3	129144201	129148400	4200	*	ENSG00000240682	ISY1	ISY1 splicing factor homolog [Source:HGNC Symbol;Acc:HGNC:29201]	6	1.42857	3.27081	0.0117993	0.0237452	1717	ENSG00000240682	129127415	129161293	-	inside	17092	12893	Overlapping	33878
chr3	129088001	129095200	7200	*	ENSG00000261796	ISY1-RAB43	ISY1-RAB43 readthrough [Source:HGNC Symbol;Acc:HGNC:42969]	18	2.5	5.19391	0.00287924	0.0154012	1713	ENSG00000261796	129087575	129161036	-	inside	73035	426	Overlapping	73461
chr3	129097801	129099400	1600	*	ENSG00000261796	ISY1-RAB43	ISY1-RAB43 readthrough [Source:HGNC Symbol;Acc:HGNC:42969]	2	1.25	1.33016	0.0390823	0.0454392	1714	ENSG00000261796	129087575	129161036	-	inside	63235	10226	Overlapping	73461
chr3	129121201	129125800	4600	*	ENSG00000261796	ISY1-RAB43	ISY1-RAB43 readthrough [Source:HGNC Symbol;Acc:HGNC:42969]	6	1.30435	1.03858	0.0458992	0.0506074	1715	ENSG00000261796	129087575	129161036	-	inside	39835	33626	Overlapping	73461
chr3	129128601	129140600	12000	*	ENSG00000261796	ISY1-RAB43	ISY1-RAB43 readthrough [Source:HGNC Symbol;Acc:HGNC:42969]	22	1.83333	2.16701	0.0239655	0.0334452	1716	ENSG00000261796	129087575	129161036	-	inside	32435	20436	Overlapping	73461
chr3	129144201	129148400	4200	*	ENSG00000261796	ISY1-RAB43	ISY1-RAB43 readthrough [Source:HGNC Symbol;Acc:HGNC:42969]	6	1.42857	3.27081	0.0117993	0.0237452	1717	ENSG00000261796	129087575	129161036	-	inside	16835	12636	NearestLocation	73461
chr3	37818201	37818600	400	*	ENSG00000144668	ITGA9	integrin subunit alpha 9 [Source:HGNC Symbol;Acc:HGNC:6145]	3	7.5	4.84748	0.00377472	0.0162724	732	ENSG00000144668	37452115	37823514	+	inside	366086	4914	Overlapping	371399
chr3	37818201	37818600	400	*	ENSG00000235257	ITGA9-AS1	ITGA9 antisense RNA 1 [Source:HGNC Symbol;Acc:HGNC:49668]	3	7.5	4.84748	0.00377472	0.0162724	732	ENSG00000235257	37745432	37861780	-	inside	43579	43180	Overlapping	116348
chr10	32900401	32900600	200	*	ENSG00000150093	ITGB1	integrin subunit beta 1 [Source:HGNC Symbol;Acc:HGNC:6153]	19	95	4.40921	2.16756e-58	5.41891e-58	44	ENSG00000150093	32900319	33005792	-	inside	105391	82	Overlapping	105473
chr10	32901001	32901400	400	*	ENSG00000150093	ITGB1	integrin subunit beta 1 [Source:HGNC Symbol;Acc:HGNC:6153]	17	42.5	1.42872	6.87525e-47	9.00768e-47	45	ENSG00000150093	32900319	33005792	-	inside	104791	682	Overlapping	105473
chr10	32908201	32908600	400	*	ENSG00000150093	ITGB1	integrin subunit beta 1 [Source:HGNC Symbol;Acc:HGNC:6153]	25	62.5	4.80017	5.37928e-60	1.46436e-59	46	ENSG00000150093	32900319	33005792	-	inside	97591	7882	Overlapping	105473
chr10	32910201	32910400	200	*	ENSG00000150093	ITGB1	integrin subunit beta 1 [Source:HGNC Symbol;Acc:HGNC:6153]	13	65	1.61183	1.47301e-47	2.0505e-47	47	ENSG00000150093	32900319	33005792	-	inside	95591	9882	Overlapping	105473
chr10	32911401	32912200	800	*	ENSG00000150093	ITGB1	integrin subunit beta 1 [Source:HGNC Symbol;Acc:HGNC:6153]	42	52.5	9.96632	2.59271e-83	2.64672e-82	48	ENSG00000150093	32900319	33005792	-	inside	94391	11082	Overlapping	105473
chr10	32919801	32920400	600	*	ENSG00000150093	ITGB1	integrin subunit beta 1 [Source:HGNC Symbol;Acc:HGNC:6153]	29	48.3333	1.5902	1.76813e-47	2.44741e-47	49	ENSG00000150093	32900319	33005792	-	inside	85991	19482	Overlapping	105473
chr10	32925801	32926200	400	*	ENSG00000150093	ITGB1	integrin subunit beta 1 [Source:HGNC Symbol;Acc:HGNC:6153]	15	37.5	0.999052	2.44347e-45	3.05433e-45	50	ENSG00000150093	32900319	33005792	-	inside	79991	25482	Overlapping	105473
chr10	32929801	32930000	200	*	ENSG00000150093	ITGB1	integrin subunit beta 1 [Source:HGNC Symbol;Acc:HGNC:6153]	11	55	0.428398	2.54543e-43	2.92785e-43	51	ENSG00000150093	32900319	33005792	-	inside	75991	29482	Overlapping	105473
chr3	124763201	124766400	3200	*	ENSG00000082781	ITGB5	integrin subunit beta 5 [Source:HGNC Symbol;Acc:HGNC:6160]	7	2.1875	3.13798	0.0128993	0.0242512	1618	ENSG00000082781	124761948	124901418	-	inside	138217	1253	Overlapping	139470
chr3	124808601	124809200	600	*	ENSG00000082781	ITGB5	integrin subunit beta 5 [Source:HGNC Symbol;Acc:HGNC:6160]	4	6.66667	2.86884	0.0154023	0.0265088	1619	ENSG00000082781	124761948	124901418	-	inside	92817	46653	Overlapping	139470
chr3	124887001	124887600	600	*	ENSG00000082781	ITGB5	integrin subunit beta 5 [Source:HGNC Symbol;Acc:HGNC:6160]	3	5	3.29613	0.0115992	0.0236586	1620	ENSG00000082781	124761948	124901418	-	inside	14417	13818	NearestLocation	139470
chr3	4502201	4505000	2800	*	ENSG00000150995	ITPR1	inositol 1,4,5-trisphosphate receptor type 1 [Source:HGNC Symbol;Acc:HGNC:6180]	3	1.07143	2.0371	0.0259258	0.035128	326	ENSG00000150995	4493348	4847840	+	inside	8853	8853	NearestLocation	354492
chr3	4509801	4514000	4200	*	ENSG00000150995	ITPR1	inositol 1,4,5-trisphosphate receptor type 1 [Source:HGNC Symbol;Acc:HGNC:6180]	5	1.19048	3.42532	0.0106231	0.0229375	327	ENSG00000150995	4493348	4847840	+	inside	16453	16453	NearestLocation	354492
chr3	4538401	4539000	600	*	ENSG00000150995	ITPR1	inositol 1,4,5-trisphosphate receptor type 1 [Source:HGNC Symbol;Acc:HGNC:6180]	2	3.33333	4.67802	0.00429778	0.0162724	328	ENSG00000150995	4493348	4847840	+	inside	45053	45053	NearestLocation	354492
chr3	4563201	4564600	1400	*	ENSG00000150995	ITPR1	inositol 1,4,5-trisphosphate receptor type 1 [Source:HGNC Symbol;Acc:HGNC:6180]	2	1.42857	1.8799	0.0284755	0.036918	329	ENSG00000150995	4493348	4847840	+	inside	69853	69853	NearestLocation	354492
chr3	4588801	4591600	2800	*	ENSG00000150995	ITPR1	inositol 1,4,5-trisphosphate receptor type 1 [Source:HGNC Symbol;Acc:HGNC:6180]	3	1.07143	2.03708	0.0259261	0.035128	330	ENSG00000150995	4493348	4847840	+	inside	95453	95453	NearestLocation	354492
chr3	4610201	4611000	800	*	ENSG00000150995	ITPR1	inositol 1,4,5-trisphosphate receptor type 1 [Source:HGNC Symbol;Acc:HGNC:6180]	2	2.5	3.8748	0.00776257	0.0199609	331	ENSG00000150995	4493348	4847840	+	inside	116853	116853	NearestLocation	354492
chr3	4645201	4647400	2200	*	ENSG00000150995	ITPR1	inositol 1,4,5-trisphosphate receptor type 1 [Source:HGNC Symbol;Acc:HGNC:6180]	4	1.81818	2.05207	0.0256932	0.0349563	332	ENSG00000150995	4493348	4847840	+	inside	151853	151853	Overlapping	354492
chr3	4655401	4657000	1600	*	ENSG00000150995	ITPR1	inositol 1,4,5-trisphosphate receptor type 1 [Source:HGNC Symbol;Acc:HGNC:6180]	2	1.25	1.28521	0.0400761	0.0458473	333	ENSG00000150995	4493348	4847840	+	inside	162053	162053	Overlapping	354492
chr3	4738201	4739800	1600	*	ENSG00000150995	ITPR1	inositol 1,4,5-trisphosphate receptor type 1 [Source:HGNC Symbol;Acc:HGNC:6180]	2	1.25	1.27939	0.0402062	0.0458473	334	ENSG00000150995	4493348	4847840	+	inside	244853	108040	Overlapping	354492
chr3	4744801	4749000	4200	*	ENSG00000150995	ITPR1	inositol 1,4,5-trisphosphate receptor type 1 [Source:HGNC Symbol;Acc:HGNC:6180]	5	1.19048	1.33825	0.0389057	0.0452967	335	ENSG00000150995	4493348	4847840	+	inside	251453	98840	Overlapping	354492
chr3	4768401	4768800	400	*	ENSG00000150995	ITPR1	inositol 1,4,5-trisphosphate receptor type 1 [Source:HGNC Symbol;Acc:HGNC:6180]	2	5	5.47453	0.00229963	0.0140258	336	ENSG00000150995	4493348	4847840	+	inside	275053	79040	Overlapping	354492
chr3	4804001	4808200	4200	*	ENSG00000150995	ITPR1	inositol 1,4,5-trisphosphate receptor type 1 [Source:HGNC Symbol;Acc:HGNC:6180]	8	1.90476	4.01582	0.00701721	0.0194086	337	ENSG00000150995	4493348	4847840	+	inside	310653	39640	Overlapping	354492
chr3	9893201	9894000	800	*	ENSG00000171135	JAGN1	jagunal homolog 1 [Source:HGNC Symbol;Acc:HGNC:26926]	6	7.5	3.56499	0.009649	0.0217968	396	ENSG00000171135	9890554	9894349	+	inside	2647	349	NearestLocation	3795
chr3	124721601	124722000	400	*	ENSG00000160145	KALRN	kalirin, RhoGEF kinase [Source:HGNC Symbol;Acc:HGNC:4814]	6	15	1.12414	0.0438066	0.0486788	1616	ENSG00000160145	124080023	124726325	+	inside	641578	4325	Overlapping	646302
chr3	20126001	20127600	1600	*	ENSG00000114166	KAT2B	lysine acetyltransferase 2B [Source:HGNC Symbol;Acc:HGNC:8638]	2	1.25	1.27934	0.0402073	0.0458473	577	ENSG00000114166	20040023	20154404	+	inside	85978	26804	Overlapping	114381
chr10	75023601	75023800	200	*	ENSG00000156650	KAT6B	lysine acetyltransferase 6B [Source:HGNC Symbol;Acc:HGNC:17582]	15	75	2.75531	7.56602e-52	1.261e-51	119	ENSG00000156650	74825582	75032622	+	inside	198019	8822	Overlapping	207040
chr3	156523801	156537600	13800	*	ENSG00000169282	KCNAB1	potassium voltage-gated channel subfamily A member regulatory beta subunit 1 [Source:HGNC Symbol;Acc:HGNC:6228]	38	2.75362	5.80532	0.00175333	0.0140258	2059	ENSG00000169282	156037701	156539138	+	inside	486100	1538	Overlapping	501437
chr3	179241801	179242600	800	*	ENSG00000171121	KCNMB3	potassium calcium-activated channel subfamily M regulatory beta subunit 3 [Source:HGNC Symbol;Acc:HGNC:6287]	3	3.75	2.5213	0.0192423	0.029347	2205	ENSG00000171121	179236691	179267002	-	inside	25201	5110	Overlapping	30311
chr3	179258801	179260800	2000	*	ENSG00000171121	KCNMB3	potassium calcium-activated channel subfamily M regulatory beta subunit 3 [Source:HGNC Symbol;Acc:HGNC:6287]	8	4	1.38611	0.0378737	0.0445758	2206	ENSG00000171121	179236691	179267002	-	inside	8201	6202	Overlapping	30311
chr3	58498001	58498800	800	*	ENSG00000168301	KCTD6	potassium channel tetramerization domain containing 6 [Source:HGNC Symbol;Acc:HGNC:22235]	6	7.5	5.96496	0.00153449	0.0140258	1282	ENSG00000168301	58492114	58502360	+	inside	5887	3560	NearestLocation	10246
chr3	44750001	44754400	4400	*	ENSG00000163807	KIAA1143	KIAA1143 [Source:HGNC Symbol;Acc:HGNC:29198]	31	7.04545	8.07855	0.000226034	0.0113597	817	ENSG00000163807	44737661	44761662	-	inside	11661	7262	NearestLocation	24001
chr3	128912401	128913000	600	*	ENSG00000114656	KIAA1257	KIAA1257 [Source:HGNC Symbol;Acc:HGNC:29231]	7	11.6667	3.91193	0.00755989	0.0199609	1711	ENSG00000114656	128909866	129002690	-	inside	90289	2535	Overlapping	92824
chr3	128966601	128969800	3200	*	ENSG00000114656	KIAA1257	KIAA1257 [Source:HGNC Symbol;Acc:HGNC:29231]	13	4.0625	5.28592	0.0026761	0.0147674	1712	ENSG00000114656	128909866	129002690	-	inside	36089	32890	Overlapping	92824
chr3	108552001	108554600	2600	*	ENSG00000163507	KIAA1524	KIAA1524 [Source:HGNC Symbol;Acc:HGNC:29302]	4	1.53846	2.40987	0.0206342	0.0305273	1455	ENSG00000163507	108549869	108589644	-	inside	37643	2132	Overlapping	39775
chr3	108570001	108576400	6400	*	ENSG00000163507	KIAA1524	KIAA1524 [Source:HGNC Symbol;Acc:HGNC:29302]	13	2.03125	4.9694	0.00343448	0.0162724	1456	ENSG00000163507	108549869	108589644	-	inside	19643	13244	Overlapping	39775
chr3	108581001	108585200	4200	*	ENSG00000163507	KIAA1524	KIAA1524 [Source:HGNC Symbol;Acc:HGNC:29302]	7	1.66667	1.224	0.041462	0.0469241	1457	ENSG00000163507	108549869	108589644	-	inside	8643	4444	Overlapping	39775
chr3	44775201	44776600	1400	*	ENSG00000163808	KIF15	kinesin family member 15 [Source:HGNC Symbol;Acc:HGNC:17273]	3	2.14286	1.41372	0.0372885	0.0441273	818	ENSG00000163808	44761717	44873376	+	inside	13484	13484	NearestLocation	111659
chr3	44794201	44795200	1000	*	ENSG00000163808	KIF15	kinesin family member 15 [Source:HGNC Symbol;Acc:HGNC:17273]	2	2	3.18025	0.01254	0.024077	819	ENSG00000163808	44761717	44873376	+	inside	32484	32484	NearestLocation	111659
chr3	44828401	44836000	7600	*	ENSG00000163808	KIF15	kinesin family member 15 [Source:HGNC Symbol;Acc:HGNC:17273]	7	0.921053	1.68451	0.031932	0.0397922	820	ENSG00000163808	44761717	44873376	+	inside	66684	37376	Overlapping	111659
chr3	47235201	47236800	1600	*	ENSG00000088727	KIF9	kinesin family member 9 [Source:HGNC Symbol;Acc:HGNC:16666]	5	3.125	3.52235	0.00993776	0.0219722	883	ENSG00000088727	47228026	47283451	-	inside	48250	7175	Overlapping	55425
chr3	47239601	47241000	1400	*	ENSG00000088727	KIF9	kinesin family member 9 [Source:HGNC Symbol;Acc:HGNC:16666]	3	2.14286	4.96215	0.00345392	0.0162724	884	ENSG00000088727	47228026	47283451	-	inside	43850	11575	Overlapping	55425
chr3	47244601	47246200	1600	*	ENSG00000088727	KIF9	kinesin family member 9 [Source:HGNC Symbol;Acc:HGNC:16666]	2	1.25	1.28367	0.0401106	0.0458473	885	ENSG00000088727	47228026	47283451	-	inside	38850	16575	Overlapping	55425
chr3	47180801	47190600	9800	*	ENSG00000227398	KIF9-AS1	KIF9 antisense RNA 1 [Source:HGNC Symbol;Acc:HGNC:26822]	17	1.73469	4.44545	0.00512095	0.0173272	880	ENSG00000227398	47164497	47246601	+	inside	16304	16304	NearestLocation	82104
chr3	47201801	47202400	600	*	ENSG00000227398	KIF9-AS1	KIF9 antisense RNA 1 [Source:HGNC Symbol;Acc:HGNC:26822]	2	3.33333	4.63127	0.00445306	0.0162724	881	ENSG00000227398	47164497	47246601	+	inside	37304	37304	NearestLocation	82104
chr3	47217001	47217600	600	*	ENSG00000227398	KIF9-AS1	KIF9 antisense RNA 1 [Source:HGNC Symbol;Acc:HGNC:26822]	2	3.33333	4.7673	0.00401466	0.0162724	882	ENSG00000227398	47164497	47246601	+	inside	52504	29001	Overlapping	82104
chr3	47235201	47236800	1600	*	ENSG00000227398	KIF9-AS1	KIF9 antisense RNA 1 [Source:HGNC Symbol;Acc:HGNC:26822]	5	3.125	3.52235	0.00993776	0.0219722	883	ENSG00000227398	47164497	47246601	+	inside	70704	9801	Overlapping	82104
chr3	47239601	47241000	1400	*	ENSG00000227398	KIF9-AS1	KIF9 antisense RNA 1 [Source:HGNC Symbol;Acc:HGNC:26822]	3	2.14286	4.96215	0.00345392	0.0162724	884	ENSG00000227398	47164497	47246601	+	inside	75104	5601	Overlapping	82104
chr3	47244601	47246200	1600	*	ENSG00000227398	KIF9-AS1	KIF9 antisense RNA 1 [Source:HGNC Symbol;Acc:HGNC:26822]	2	1.25	1.28367	0.0401106	0.0458473	885	ENSG00000227398	47164497	47246601	+	inside	80104	401	Overlapping	82104
chr10	7754201	7754600	400	*	ENSG00000151657	KIN	Kin17 DNA and RNA binding protein [Source:HGNC Symbol;Acc:HGNC:6327]	16	40	2.10381	2.21939e-49	3.23661e-49	17	ENSG00000151657	7750962	7787981	-	inside	33780	3239	NearestLocation	37019
chr3	47319601	47323000	3400	*	ENSG00000114648	KLHL18	kelch like family member 18 [Source:HGNC Symbol;Acc:HGNC:29120]	3	0.882353	0.965074	0.0477607	0.0521276	887	ENSG00000114648	47282917	47346816	+	inside	36684	23816	Overlapping	63899
chr3	47326001	47326400	400	*	ENSG00000114648	KLHL18	kelch like family member 18 [Source:HGNC Symbol;Acc:HGNC:29120]	2	5	5.49789	0.0022565	0.0140258	888	ENSG00000114648	47282917	47346816	+	inside	43084	20416	Overlapping	63899
chr3	47330201	47333400	3200	*	ENSG00000114648	KLHL18	kelch like family member 18 [Source:HGNC Symbol;Acc:HGNC:29120]	10	3.125	5.81742	0.0017358	0.0140258	889	ENSG00000114648	47282917	47346816	+	inside	47284	13416	Overlapping	63899
chr3	183650001	183651400	1400	*	ENSG00000114796	KLHL24	kelch like family member 24 [Source:HGNC Symbol;Acc:HGNC:25947]	4	2.85714	6.96893	0.000639762	0.0117856	2264	ENSG00000114796	183635568	183684477	+	inside	14433	14433	NearestLocation	48909
chr3	183672001	183673000	1000	*	ENSG00000114796	KLHL24	kelch like family member 24 [Source:HGNC Symbol;Acc:HGNC:25947]	2	2	2.10609	0.0248687	0.0342782	2265	ENSG00000114796	183635568	183684477	+	inside	36433	11477	Overlapping	48909
chr3	183678601	183681000	2400	*	ENSG00000114796	KLHL24	kelch like family member 24 [Source:HGNC Symbol;Acc:HGNC:25947]	2	0.833333	0.66075	0.0561186	0.0590065	2266	ENSG00000114796	183635568	183684477	+	inside	43033	3477	Overlapping	48909
chr3	183490001	183491400	1400	*	ENSG00000172578	KLHL6	kelch like family member 6 [Source:HGNC Symbol;Acc:HGNC:18653]	9	6.42857	1.24248	0.0410396	0.0466321	2261	ENSG00000172578	183487531	183555689	-	inside	65688	2470	Overlapping	68158
chr3	183520201	183523400	3200	*	ENSG00000172578	KLHL6	kelch like family member 6 [Source:HGNC Symbol;Acc:HGNC:18653]	8	2.5	4.4028	0.00528631	0.0174861	2262	ENSG00000172578	183487531	183555689	-	inside	35488	32289	Overlapping	68158
chr3	122449401	122454200	4800	*	ENSG00000114030	KPNA1	karyopherin subunit alpha 1 [Source:HGNC Symbol;Acc:HGNC:6394]	12	2.5	3.59182	0.00947113	0.0216642	1571	ENSG00000114030	122421949	122514945	-	inside	65544	27452	Overlapping	92996
chr3	122459801	122461600	1800	*	ENSG00000114030	KPNA1	karyopherin subunit alpha 1 [Source:HGNC Symbol;Acc:HGNC:6394]	3	1.66667	3.73859	0.00854782	0.0207279	1572	ENSG00000114030	122421949	122514945	-	inside	55144	37852	Overlapping	92996
chr3	160496201	160501400	5200	*	ENSG00000186432	KPNA4	karyopherin subunit alpha 4 [Source:HGNC Symbol;Acc:HGNC:6397]	23	4.42308	2.5015	0.0194836	0.0294985	2097	ENSG00000186432	160494995	160565588	-	inside	69387	1206	Overlapping	70593
chr3	160503601	160505400	1800	*	ENSG00000186432	KPNA4	karyopherin subunit alpha 4 [Source:HGNC Symbol;Acc:HGNC:6397]	4	2.22222	4.23595	0.00597966	0.0184784	2098	ENSG00000186432	160494995	160565588	-	inside	61987	8606	Overlapping	70593
chr3	160515401	160520400	5000	*	ENSG00000186432	KPNA4	karyopherin subunit alpha 4 [Source:HGNC Symbol;Acc:HGNC:6397]	8	1.6	2.46761	0.0199027	0.029822	2099	ENSG00000186432	160494995	160565588	-	inside	50187	20406	Overlapping	70593
chr3	160525801	160529600	3800	*	ENSG00000186432	KPNA4	karyopherin subunit alpha 4 [Source:HGNC Symbol;Acc:HGNC:6397]	7	1.84211	2.78822	0.016229	0.027124	2100	ENSG00000186432	160494995	160565588	-	inside	39787	30806	Overlapping	70593
chr3	160532001	160537200	5200	*	ENSG00000186432	KPNA4	karyopherin subunit alpha 4 [Source:HGNC Symbol;Acc:HGNC:6397]	12	2.30769	3.64749	0.00911113	0.0212375	2101	ENSG00000186432	160494995	160565588	-	inside	33587	28388	Overlapping	70593
chr3	160561801	160564600	2800	*	ENSG00000186432	KPNA4	karyopherin subunit alpha 4 [Source:HGNC Symbol;Acc:HGNC:6397]	3	1.07143	2.10526	0.0248812	0.0342782	2102	ENSG00000186432	160494995	160565588	-	inside	3787	988	Overlapping	70593
chr3	160565601	160569000	3400	*	ENSG00000229320	KRT8P12	keratin 8 pseudogene 12 [Source:HGNC Symbol;Acc:HGNC:28057]	6	1.76471	3.40779	0.0107512	0.0230029	2103	ENSG00000229320	160565447	160569248	+	inside	154	154	Overlapping	3801
chr3	35216001	35217000	1000	*	ENSG00000228767	KRT8P18	keratin 8 pseudogene 18 [Source:HGNC Symbol;Acc:HGNC:33370]	2	2	3.1735	0.0125968	0.024077	706	ENSG00000228767	35215705	35217149	-	inside	1148	149	NearestLocation	1444
chr13	113319401	113319600	200	*	ENSG00000185896	LAMP1	lysosomal associated membrane protein 1 [Source:HGNC Symbol;Acc:HGNC:6499]	26	130	7.15594	3.84315e-224	7.99375e-224	277	ENSG00000185896	113297241	113323672	+	inside	22160	4072	Overlapping	26431
chr13	113323201	113323400	200	*	ENSG00000185896	LAMP1	lysosomal associated membrane protein 1 [Source:HGNC Symbol;Acc:HGNC:6499]	16	80	0.0691013	1.46493e-156	1.55462e-156	278	ENSG00000185896	113297241	113323672	+	inside	25960	272	Overlapping	26431
chr3	45388601	45392600	4000	*	ENSG00000011376	LARS2	leucyl-tRNA synthetase 2, mitochondrial [Source:HGNC Symbol;Acc:HGNC:17095]	8	2	2.84401	0.015653	0.0266254	830	ENSG00000011376	45388506	45549421	+	inside	95	95	NearestLocation	160915
chr3	45400201	45402400	2200	*	ENSG00000011376	LARS2	leucyl-tRNA synthetase 2, mitochondrial [Source:HGNC Symbol;Acc:HGNC:17095]	5	2.27273	4.70091	0.00422354	0.0162724	831	ENSG00000011376	45388506	45549421	+	inside	11695	11695	NearestLocation	160915
chr3	45421401	45421800	400	*	ENSG00000011376	LARS2	leucyl-tRNA synthetase 2, mitochondrial [Source:HGNC Symbol;Acc:HGNC:17095]	2	5	5.47513	0.00229851	0.0140258	832	ENSG00000011376	45388506	45549421	+	inside	32895	32895	NearestLocation	160915
chr3	45426401	45428800	2400	*	ENSG00000011376	LARS2	leucyl-tRNA synthetase 2, mitochondrial [Source:HGNC Symbol;Acc:HGNC:17095]	3	1.25	2.379	0.0210346	0.0309272	833	ENSG00000011376	45388506	45549421	+	inside	37895	37895	NearestLocation	160915
chr3	45435201	45435800	600	*	ENSG00000011376	LARS2	leucyl-tRNA synthetase 2, mitochondrial [Source:HGNC Symbol;Acc:HGNC:17095]	4	6.66667	3.5189	0.00996143	0.0219722	834	ENSG00000011376	45388506	45549421	+	inside	46695	46695	NearestLocation	160915
chr3	45438801	45439200	400	*	ENSG00000011376	LARS2	leucyl-tRNA synthetase 2, mitochondrial [Source:HGNC Symbol;Acc:HGNC:17095]	2	5	5.50586	0.00224195	0.0140258	835	ENSG00000011376	45388506	45549421	+	inside	50295	50295	NearestLocation	160915
chr3	45489801	45496200	6400	*	ENSG00000011376	LARS2	leucyl-tRNA synthetase 2, mitochondrial [Source:HGNC Symbol;Acc:HGNC:17095]	9	1.40625	2.7199	0.0169589	0.027771	836	ENSG00000011376	45388506	45549421	+	inside	101295	53221	Overlapping	160915
chr3	45518401	45529200	10800	*	ENSG00000011376	LARS2	leucyl-tRNA synthetase 2, mitochondrial [Source:HGNC Symbol;Acc:HGNC:17095]	9	0.833333	0.88689	0.0498064	0.0538642	837	ENSG00000011376	45388506	45549421	+	inside	129895	20221	Overlapping	160915
chr3	45538001	45542000	4000	*	ENSG00000011376	LARS2	leucyl-tRNA synthetase 2, mitochondrial [Source:HGNC Symbol;Acc:HGNC:17095]	4	1	1.17217	0.042666	0.0478568	838	ENSG00000011376	45388506	45549421	+	inside	149495	7421	Overlapping	160915
chr3	45547601	45548600	1000	*	ENSG00000011376	LARS2	leucyl-tRNA synthetase 2, mitochondrial [Source:HGNC Symbol;Acc:HGNC:17095]	7	7	7.46448	0.000405868	0.0117743	839	ENSG00000011376	45388506	45549421	+	inside	159095	821	Overlapping	160915
chr3	45489801	45496200	6400	*	ENSG00000232455	LARS2-AS1	LARS2 antisense RNA 1 [Source:HGNC Symbol;Acc:HGNC:40796]	9	1.40625	2.7199	0.0169589	0.027771	836	ENSG00000232455	45483974	45509545	-	inside	19744	5827	NearestLocation	25571
chr3	45598401	45600800	2400	*	ENSG00000144791	LIMD1	LIM domains containing 1 [Source:HGNC Symbol;Acc:HGNC:6612]	6	2.5	4.02809	0.00695547	0.0194044	841	ENSG00000144791	45555394	45686338	+	inside	43007	43007	NearestLocation	130944
chr3	45608801	45611600	2800	*	ENSG00000144791	LIMD1	LIM domains containing 1 [Source:HGNC Symbol;Acc:HGNC:6612]	7	2.5	6.31267	0.00114148	0.0136821	842	ENSG00000144791	45555394	45686338	+	inside	53407	53407	NearestLocation	130944
chr3	45629601	45637200	7600	*	ENSG00000144791	LIMD1	LIM domains containing 1 [Source:HGNC Symbol;Acc:HGNC:6612]	13	1.71053	2.55189	0.0188744	0.0291999	843	ENSG00000144791	45555394	45686338	+	inside	74207	49138	Overlapping	130944
chr3	45640401	45649200	8800	*	ENSG00000144791	LIMD1	LIM domains containing 1 [Source:HGNC Symbol;Acc:HGNC:6612]	15	1.70455	4.73564	0.00411308	0.0162724	844	ENSG00000144791	45555394	45686338	+	inside	85007	37138	Overlapping	130944
chr3	45652001	45653200	1200	*	ENSG00000144791	LIMD1	LIM domains containing 1 [Source:HGNC Symbol;Acc:HGNC:6612]	4	3.33333	1.58473	0.0338268	0.0413998	845	ENSG00000144791	45555394	45686338	+	inside	96607	33138	Overlapping	130944
chr3	45660801	45663400	2600	*	ENSG00000144791	LIMD1	LIM domains containing 1 [Source:HGNC Symbol;Acc:HGNC:6612]	3	1.15385	2.2442	0.0228608	0.0325831	846	ENSG00000144791	45555394	45686338	+	inside	105407	22938	Overlapping	130944
chr3	45674401	45676000	1600	*	ENSG00000144791	LIMD1	LIM domains containing 1 [Source:HGNC Symbol;Acc:HGNC:6612]	8	5	7.07442	0.000581446	0.0117743	847	ENSG00000144791	45555394	45686338	+	inside	119007	10338	Overlapping	130944
chr3	45681601	45682000	400	*	ENSG00000144791	LIMD1	LIM domains containing 1 [Source:HGNC Symbol;Acc:HGNC:6612]	2	5	5.41589	0.00241118	0.0141857	848	ENSG00000144791	45555394	45686338	+	inside	126207	4338	Overlapping	130944
chr3	45681601	45682000	400	*	ENSG00000230530	LIMD1-AS1	LIMD1 antisense RNA 1 [Source:HGNC Symbol;Acc:HGNC:44107]	2	5	5.41589	0.00241118	0.0141857	848	ENSG00000230530	45679043	45689134	-	inside	7533	2558	Overlapping	10091
chr3	87095201	87097800	2600	*	ENSG00000281392	LINC00506	long intergenic non-protein coding RNA 506 [Source:HGNC Symbol;Acc:HGNC:43557]	19	7.30769	7.09413	0.000571108	0.0117743	1378	ENSG00000281392	87089129	87157069	+	inside	6072	6072	NearestLocation	67940
chr3	106838001	106839000	1000	*	ENSG00000242759	LINC00882	long intergenic non-protein coding RNA 882 [Source:HGNC Symbol;Acc:HGNC:48568]	4	4	4.70967	0.00419545	0.0162724	1448	ENSG00000242759	106836811	107240641	-	inside	402640	1190	Overlapping	403830
chr3	194496801	194501600	4800	*	ENSG00000233058	LINC00884	long intergenic non-protein coding RNA 884 [Source:HGNC Symbol;Acc:HGNC:48570]	17	3.54167	2.00497	0.0264308	0.0355546	2393	ENSG00000233058	194487454	194518279	+	inside	9347	9347	Overlapping	30825
chr3	156752201	156753800	1600	*	ENSG00000240875	LINC00886	long intergenic non-protein coding RNA 886 [Source:HGNC Symbol;Acc:HGNC:48572]	3	1.875	1.66479	0.0322994	0.0401397	2063	ENSG00000240875	156747346	156817062	-	inside	64861	4855	Overlapping	69716
chr3	156769001	156771200	2200	*	ENSG00000240875	LINC00886	long intergenic non-protein coding RNA 886 [Source:HGNC Symbol;Acc:HGNC:48572]	2	0.909091	0.537275	0.0598223	0.0622371	2064	ENSG00000240875	156747346	156817062	-	inside	48061	21655	Overlapping	69716
chr3	156785801	156787600	1800	*	ENSG00000240875	LINC00886	long intergenic non-protein coding RNA 886 [Source:HGNC Symbol;Acc:HGNC:48572]	2	1.11111	1.59398	0.0336473	0.0413153	2065	ENSG00000240875	156747346	156817062	-	inside	31261	29462	Overlapping	69716
chr3	194298401	194299800	1400	*	ENSG00000214145	LINC00887	long intergenic non-protein coding RNA 887 [Source:HGNC Symbol;Acc:HGNC:48574]	5	3.57143	3.34094	0.0112521	0.0233912	2385	ENSG00000214145	194296465	194312803	-	inside	14402	1936	NearestLocation	16338
chr3	194302801	194306000	3200	*	ENSG00000214145	LINC00887	long intergenic non-protein coding RNA 887 [Source:HGNC Symbol;Acc:HGNC:48574]	7	2.1875	2.80623	0.0160411	0.0269876	2386	ENSG00000214145	194296465	194312803	-	inside	10002	6336	NearestLocation	16338
chr3	195660401	195661800	1400	*	ENSG00000242086	LINC00969	long intergenic non-protein coding RNA 969 [Source:HGNC Symbol;Acc:HGNC:48729]	2	1.42857	2.21373	0.0232916	0.032913	2429	ENSG00000242086	195658062	195739964	+	inside	2339	2339	Overlapping	81902
chr3	195665201	195679600	14400	*	ENSG00000242086	LINC00969	long intergenic non-protein coding RNA 969 [Source:HGNC Symbol;Acc:HGNC:48729]	23	1.59722	3.03758	0.0137886	0.025038	2430	ENSG00000242086	195658062	195739964	+	inside	7139	7139	Overlapping	81902
chr3	195682401	195686600	4200	*	ENSG00000242086	LINC00969	long intergenic non-protein coding RNA 969 [Source:HGNC Symbol;Acc:HGNC:48729]	11	2.61905	5.04596	0.00323518	0.0162724	2431	ENSG00000242086	195658062	195739964	+	inside	24339	24339	Overlapping	81902
chr3	195693801	195695000	1200	*	ENSG00000242086	LINC00969	long intergenic non-protein coding RNA 969 [Source:HGNC Symbol;Acc:HGNC:48729]	2	1.66667	2.86793	0.0154115	0.0265088	2432	ENSG00000242086	195658062	195739964	+	inside	35739	35739	Overlapping	81902
chr3	195701001	195708200	7200	*	ENSG00000242086	LINC00969	long intergenic non-protein coding RNA 969 [Source:HGNC Symbol;Acc:HGNC:48729]	16	2.22222	1.89029	0.0283008	0.036918	2433	ENSG00000242086	195658062	195739964	+	inside	42939	31764	Overlapping	81902
chr3	195716201	195717000	800	*	ENSG00000242086	LINC00969	long intergenic non-protein coding RNA 969 [Source:HGNC Symbol;Acc:HGNC:48729]	3	3.75	3.09035	0.0133148	0.0246721	2434	ENSG00000242086	195658062	195739964	+	inside	58139	22964	Overlapping	81902
chr3	109418401	109419200	800	*	ENSG00000228980	LINC01205	long intergenic non-protein coding RNA 1205 [Source:HGNC Symbol;Acc:HGNC:49636]	3	3.75	3.09032	0.0133151	0.0246721	1461	ENSG00000228980	109409990	109495167	+	inside	8411	8411	Overlapping	85177
chr3	128574601	128575400	800	*	ENSG00000198685	LINC01565	long intergenic non-protein coding RNA 1565 [Source:HGNC Symbol;Acc:HGNC:17099]	3	3.75	2.26586	0.0225587	0.0323817	1696	ENSG00000198685	128572000	128576086	-	inside	1485	686	NearestLocation	4086
chr3	185506601	185507400	800	*	ENSG00000163898	LIPH	lipase H [Source:HGNC Symbol;Acc:HGNC:18483]	3	3.75	3.34103	0.0112514	0.0233912	2326	ENSG00000163898	185506262	185552613	-	inside	46012	339	Overlapping	46351
chr3	100409201	100410200	1000	*	ENSG00000206535	LNP1	leukemia NUP98 fusion partner 1 [Source:HGNC Symbol;Acc:HGNC:28014]	2	2	3.14048	0.0128778	0.0242512	1424	ENSG00000206535	100401193	100456319	+	inside	8008	8008	Overlapping	55126
chr13	27547601	27547800	200	*	ENSG00000139517	LNX2	ligand of numb-protein X 2 [Source:HGNC Symbol;Acc:HGNC:20421]	27	135	7.59037	1.10771e-228	2.40004e-228	241	ENSG00000139517	27545911	27620404	-	inside	72803	1690	Overlapping	74493
chr3	188153801	188155000	1200	*	ENSG00000145012	LPP	LIM domain containing preferred translocation partner in lipoma [Source:HGNC Symbol;Acc:HGNC:6679]	8	6.66667	2.48625	0.0196713	0.0296639	2354	ENSG00000145012	188153284	188890671	+	inside	517	517	Overlapping	737387
chr3	188172601	188176200	3600	*	ENSG00000145012	LPP	LIM domain containing preferred translocation partner in lipoma [Source:HGNC Symbol;Acc:HGNC:6679]	3	0.833333	1.37187	0.0381783	0.0447744	2355	ENSG00000145012	188153284	188890671	+	inside	19317	19317	Overlapping	737387
chr3	188189801	188192000	2200	*	ENSG00000145012	LPP	LIM domain containing preferred translocation partner in lipoma [Source:HGNC Symbol;Acc:HGNC:6679]	3	1.36364	3.30512	0.0115288	0.0236586	2356	ENSG00000145012	188153284	188890671	+	inside	36517	36517	Overlapping	737387
chr3	188228201	188231000	2800	*	ENSG00000145012	LPP	LIM domain containing preferred translocation partner in lipoma [Source:HGNC Symbol;Acc:HGNC:6679]	4	1.42857	1.56715	0.03417	0.0416206	2357	ENSG00000145012	188153284	188890671	+	inside	74917	74917	Overlapping	737387
chr3	188240801	188242600	1800	*	ENSG00000145012	LPP	LIM domain containing preferred translocation partner in lipoma [Source:HGNC Symbol;Acc:HGNC:6679]	3	1.66667	3.64324	0.00913815	0.0212568	2358	ENSG00000145012	188153284	188890671	+	inside	87517	87517	Overlapping	737387
chr3	188295401	188297400	2000	*	ENSG00000145012	LPP	LIM domain containing preferred translocation partner in lipoma [Source:HGNC Symbol;Acc:HGNC:6679]	2	1	0.822571	0.0515412	0.0553308	2359	ENSG00000145012	188153284	188890671	+	inside	142117	142117	Overlapping	737387
chr3	188308601	188309400	800	*	ENSG00000145012	LPP	LIM domain containing preferred translocation partner in lipoma [Source:HGNC Symbol;Acc:HGNC:6679]	2	2.5	3.52109	0.00994642	0.0219722	2360	ENSG00000145012	188153284	188890671	+	inside	155317	155317	Overlapping	737387
chr3	188406001	188406600	600	*	ENSG00000145012	LPP	LIM domain containing preferred translocation partner in lipoma [Source:HGNC Symbol;Acc:HGNC:6679]	5	8.33333	1.96249	0.027111	0.0363186	2361	ENSG00000145012	188153284	188890671	+	inside	252717	252717	Overlapping	737387
chr3	188478801	188479800	1000	*	ENSG00000145012	LPP	LIM domain containing preferred translocation partner in lipoma [Source:HGNC Symbol;Acc:HGNC:6679]	2	2	3.13471	0.0129275	0.0242512	2362	ENSG00000145012	188153284	188890671	+	inside	325517	325517	Overlapping	737387
chr3	188657401	188659800	2400	*	ENSG00000145012	LPP	LIM domain containing preferred translocation partner in lipoma [Source:HGNC Symbol;Acc:HGNC:6679]	2	0.833333	0.397583	0.0642404	0.0661659	2363	ENSG00000145012	188153284	188890671	+	inside	504117	230871	Overlapping	737387
chr3	188708801	188710000	1200	*	ENSG00000145012	LPP	LIM domain containing preferred translocation partner in lipoma [Source:HGNC Symbol;Acc:HGNC:6679]	7	5.83333	4.01611	0.00701576	0.0194086	2364	ENSG00000145012	188153284	188890671	+	inside	555517	180671	Overlapping	737387
chr3	188874801	188880000	5200	*	ENSG00000145012	LPP	LIM domain containing preferred translocation partner in lipoma [Source:HGNC Symbol;Acc:HGNC:6679]	46	8.84615	7.01527	0.00061351	0.0117856	2365	ENSG00000145012	188153284	188890671	+	inside	721517	10671	Overlapping	737387
chr3	188881401	188882800	1400	*	ENSG00000145012	LPP	LIM domain containing preferred translocation partner in lipoma [Source:HGNC Symbol;Acc:HGNC:6679]	14	10	5.42695	0.00238977	0.0141857	2366	ENSG00000145012	188153284	188890671	+	inside	728117	7871	Overlapping	737387
chr3	188884601	188885400	800	*	ENSG00000145012	LPP	LIM domain containing preferred translocation partner in lipoma [Source:HGNC Symbol;Acc:HGNC:6679]	9	11.25	6.03699	0.00144415	0.0140258	2367	ENSG00000145012	188153284	188890671	+	inside	731317	5271	Overlapping	737387
chr3	188886401	188889200	2800	*	ENSG00000145012	LPP	LIM domain containing preferred translocation partner in lipoma [Source:HGNC Symbol;Acc:HGNC:6679]	31	11.0714	7.45005	0.000411372	0.0117743	2368	ENSG00000145012	188153284	188890671	+	inside	733117	1471	Overlapping	737387
chr3	188889401	188890600	1200	*	ENSG00000145012	LPP	LIM domain containing preferred translocation partner in lipoma [Source:HGNC Symbol;Acc:HGNC:6679]	10	8.33333	3.80452	0.00815943	0.0204974	2369	ENSG00000145012	188153284	188890671	+	inside	736117	71	Overlapping	737387
chr3	197794601	197794800	200	*	ENSG00000186001	LRCH3	leucine rich repeats and calponin homology domain containing 3 [Source:HGNC Symbol;Acc:HGNC:28637]	1	5	0.341811	0.0660736	0.0678998	2552	ENSG00000186001	197791226	197888436	+	inside	3375	3375	NearestLocation	97210
chr3	197817001	197817800	800	*	ENSG00000186001	LRCH3	leucine rich repeats and calponin homology domain containing 3 [Source:HGNC Symbol;Acc:HGNC:28637]	4	5	2.18606	0.0236888	0.0333083	2553	ENSG00000186001	197791226	197888436	+	inside	25775	25775	Overlapping	97210
chr3	197826801	197841600	14800	*	ENSG00000186001	LRCH3	leucine rich repeats and calponin homology domain containing 3 [Source:HGNC Symbol;Acc:HGNC:28637]	22	1.48649	2.83312	0.015764	0.0266812	2554	ENSG00000186001	197791226	197888436	+	inside	35575	35575	Overlapping	97210
chr3	197844801	197850200	5400	*	ENSG00000186001	LRCH3	leucine rich repeats and calponin homology domain containing 3 [Source:HGNC Symbol;Acc:HGNC:28637]	10	1.85185	3.83085	0.00800871	0.0202947	2555	ENSG00000186001	197791226	197888436	+	inside	53575	38236	Overlapping	97210
chr3	197857201	197858000	800	*	ENSG00000186001	LRCH3	leucine rich repeats and calponin homology domain containing 3 [Source:HGNC Symbol;Acc:HGNC:28637]	2	2.5	2.87531	0.0153376	0.0264748	2556	ENSG00000186001	197791226	197888436	+	inside	65975	30436	Overlapping	97210
chr3	197860001	197861000	1000	*	ENSG00000186001	LRCH3	leucine rich repeats and calponin homology domain containing 3 [Source:HGNC Symbol;Acc:HGNC:28637]	2	2	2.73544	0.0167905	0.0275859	2557	ENSG00000186001	197791226	197888436	+	inside	68775	27436	Overlapping	97210
chr3	197865401	197868200	2800	*	ENSG00000186001	LRCH3	leucine rich repeats and calponin homology domain containing 3 [Source:HGNC Symbol;Acc:HGNC:28637]	4	1.42857	1.63675	0.0328277	0.0405881	2558	ENSG00000186001	197791226	197888436	+	inside	74175	20236	Overlapping	97210
chr3	197871201	197877400	6200	*	ENSG00000186001	LRCH3	leucine rich repeats and calponin homology domain containing 3 [Source:HGNC Symbol;Acc:HGNC:28637]	22	3.54839	6.74245	0.000783644	0.0123251	2559	ENSG00000186001	197791226	197888436	+	inside	79975	11036	Overlapping	97210
chr3	197885601	197888200	2600	*	ENSG00000186001	LRCH3	leucine rich repeats and calponin homology domain containing 3 [Source:HGNC Symbol;Acc:HGNC:28637]	16	6.15385	5.69319	0.00192364	0.0140258	2560	ENSG00000186001	197791226	197888436	+	inside	94375	236	Overlapping	97210
chr3	37058801	37059600	800	*	ENSG00000093167	LRRFIP2	leucine rich repeat (in FLII) interacting protein 2 [Source:HGNC Symbol;Acc:HGNC:6703]	3	3.75	3.39038	0.0108797	0.0231257	713	ENSG00000093167	37052656	37183689	-	inside	124888	6145	Overlapping	131033
chr3	37064201	37066200	2000	*	ENSG00000093167	LRRFIP2	leucine rich repeat (in FLII) interacting protein 2 [Source:HGNC Symbol;Acc:HGNC:6703]	3	1.5	2.32798	0.0217107	0.0316121	714	ENSG00000093167	37052656	37183689	-	inside	119488	11545	Overlapping	131033
chr3	37071401	37075200	3800	*	ENSG00000093167	LRRFIP2	leucine rich repeat (in FLII) interacting protein 2 [Source:HGNC Symbol;Acc:HGNC:6703]	7	1.84211	4.43338	0.0051673	0.0174047	715	ENSG00000093167	37052656	37183689	-	inside	112288	18745	Overlapping	131033
chr3	37083601	37086800	3200	*	ENSG00000093167	LRRFIP2	leucine rich repeat (in FLII) interacting protein 2 [Source:HGNC Symbol;Acc:HGNC:6703]	3	0.9375	0.844605	0.0509416	0.0548341	716	ENSG00000093167	37052656	37183689	-	inside	100088	30945	Overlapping	131033
chr3	37093601	37094800	1200	*	ENSG00000093167	LRRFIP2	leucine rich repeat (in FLII) interacting protein 2 [Source:HGNC Symbol;Acc:HGNC:6703]	2	1.66667	2.53578	0.0190674	0.029347	717	ENSG00000093167	37052656	37183689	-	inside	90088	40945	Overlapping	131033
chr3	37124001	37124800	800	*	ENSG00000093167	LRRFIP2	leucine rich repeat (in FLII) interacting protein 2 [Source:HGNC Symbol;Acc:HGNC:6703]	3	3.75	3.34104	0.0112514	0.0233912	718	ENSG00000093167	37052656	37183689	-	inside	59688	58889	Overlapping	131033
chr3	37159801	37163800	4000	*	ENSG00000093167	LRRFIP2	leucine rich repeat (in FLII) interacting protein 2 [Source:HGNC Symbol;Acc:HGNC:6703]	3	0.75	0.151643	0.07263	0.0738345	719	ENSG00000093167	37052656	37183689	-	inside	23888	19889	Overlapping	131033
chr3	37168801	37171400	2600	*	ENSG00000093167	LRRFIP2	leucine rich repeat (in FLII) interacting protein 2 [Source:HGNC Symbol;Acc:HGNC:6703]	4	1.53846	3.41065	0.0107301	0.0230029	720	ENSG00000093167	37052656	37183689	-	inside	14888	12289	Overlapping	131033
chr3	194644001	194649200	5200	*	ENSG00000041802	LSG1	large 60S subunit nuclear export GTPase 1 [Source:HGNC Symbol;Acc:HGNC:25652]	15	2.88462	2.79941	0.016112	0.0270535	2402	ENSG00000041802	194640788	194672477	-	inside	28476	3213	Overlapping	31689
chr3	194649401	194649800	400	*	ENSG00000041802	LSG1	large 60S subunit nuclear export GTPase 1 [Source:HGNC Symbol;Acc:HGNC:25652]	3	7.5	3.41824	0.0106746	0.0229904	2403	ENSG00000041802	194640788	194672477	-	inside	23076	8613	Overlapping	31689
chr3	194650401	194653200	2800	*	ENSG00000041802	LSG1	large 60S subunit nuclear export GTPase 1 [Source:HGNC Symbol;Acc:HGNC:25652]	20	7.14286	3.37112	0.0110235	0.0232741	2404	ENSG00000041802	194640788	194672477	-	inside	22076	9613	Overlapping	31689
chr3	194657401	194670400	13000	*	ENSG00000041802	LSG1	large 60S subunit nuclear export GTPase 1 [Source:HGNC Symbol;Acc:HGNC:25652]	17	1.30769	2.85846	0.0155067	0.0265781	2405	ENSG00000041802	194640788	194672477	-	inside	15076	2077	NearestLocation	31689
chr3	14198601	14201000	2400	*	ENSG00000170860	LSM3	LSM3 homolog, U6 small nuclear RNA and mRNA degradation associated [Source:HGNC Symbol;Acc:HGNC:17874]	5	2.08333	4.18117	0.00622426	0.0187185	511	ENSG00000170860	14178358	14201119	+	inside	20243	119	Overlapping	22761
chr3	50285801	50287800	2000	*	ENSG00000179564	LSMEM2	leucine rich single-pass membrane protein 2 [Source:HGNC Symbol;Acc:HGNC:26781]	6	3	4.3921	0.00532853	0.0175401	1054	ENSG00000179564	50279027	50288114	+	inside	6774	314	Overlapping	9087
chr3	158651001	158652400	1400	*	ENSG00000079257	LXN	latexin [Source:HGNC Symbol;Acc:HGNC:13347]	3	2.14286	1.20392	0.0419253	0.0472597	2074	ENSG00000079257	158645822	158672693	-	inside	21692	5179	Overlapping	26871
chr3	158658601	158666600	8000	*	ENSG00000079257	LXN	latexin [Source:HGNC Symbol;Acc:HGNC:13347]	15	1.875	2.09894	0.0249765	0.0343314	2075	ENSG00000079257	158645822	158672693	-	inside	14092	6093	NearestLocation	26871
chr10	101003601	101004200	600	*	ENSG00000107816	LZTS2	leucine zipper, putative tumor suppressor 2 [Source:HGNC Symbol;Acc:HGNC:29381]	21	35	2.07477	2.84932e-49	4.10638e-49	179	ENSG00000107816	100996618	101007836	+	inside	6983	3636	NearestLocation	11218
chr3	119713001	119713600	600	*	ENSG00000183833	MAATS1	MYCBP associated and testis expressed 1 [Source:HGNC Symbol;Acc:HGNC:24010]	4	6.66667	2.87404	0.0153503	0.0264748	1523	ENSG00000183833	119703022	119767102	+	inside	9979	9979	NearestLocation	64080
chr3	65354001	65357000	3000	*	ENSG00000151276	MAGI1	membrane associated guanylate kinase, WW and PDZ domain containing 1 [Source:HGNC Symbol;Acc:HGNC:946]	5	1.66667	3.15676	0.0127386	0.0242357	1298	ENSG00000151276	65353525	66038834	-	inside	684833	476	Overlapping	685309
chr3	65807401	65811000	3600	*	ENSG00000151276	MAGI1	membrane associated guanylate kinase, WW and PDZ domain containing 1 [Source:HGNC Symbol;Acc:HGNC:946]	4	1.11111	3.07438	0.0134566	0.0247693	1299	ENSG00000151276	65353525	66038834	-	inside	231433	227834	Overlapping	685309
chr3	65844401	65846200	1800	*	ENSG00000151276	MAGI1	membrane associated guanylate kinase, WW and PDZ domain containing 1 [Source:HGNC Symbol;Acc:HGNC:946]	3	1.66667	2.97059	0.0144109	0.0257495	1300	ENSG00000151276	65353525	66038834	-	inside	194433	192634	Overlapping	685309
chr3	65849801	65852200	2400	*	ENSG00000151276	MAGI1	membrane associated guanylate kinase, WW and PDZ domain containing 1 [Source:HGNC Symbol;Acc:HGNC:946]	3	1.25	2.75061	0.0166274	0.0275061	1301	ENSG00000151276	65353525	66038834	-	inside	189033	186634	Overlapping	685309
chr3	65866201	65869000	2800	*	ENSG00000151276	MAGI1	membrane associated guanylate kinase, WW and PDZ domain containing 1 [Source:HGNC Symbol;Acc:HGNC:946]	4	1.42857	1.02887	0.0461418	0.0508107	1302	ENSG00000151276	65353525	66038834	-	inside	172633	169834	Overlapping	685309
chr3	65897601	65898800	1200	*	ENSG00000151276	MAGI1	membrane associated guanylate kinase, WW and PDZ domain containing 1 [Source:HGNC Symbol;Acc:HGNC:946]	2	1.66667	2.51717	0.0192924	0.029347	1303	ENSG00000151276	65353525	66038834	-	inside	141233	140034	Overlapping	685309
chr3	65926201	65928200	2000	*	ENSG00000151276	MAGI1	membrane associated guanylate kinase, WW and PDZ domain containing 1 [Source:HGNC Symbol;Acc:HGNC:946]	3	1.5	2.32131	0.0218005	0.0316149	1304	ENSG00000151276	65353525	66038834	-	inside	112633	110634	Overlapping	685309
chr3	65944201	65946800	2600	*	ENSG00000151276	MAGI1	membrane associated guanylate kinase, WW and PDZ domain containing 1 [Source:HGNC Symbol;Acc:HGNC:946]	3	1.15385	1.84509	0.0290675	0.0374574	1305	ENSG00000151276	65353525	66038834	-	inside	94633	92034	Overlapping	685309
chr3	65952401	65956000	3600	*	ENSG00000151276	MAGI1	membrane associated guanylate kinase, WW and PDZ domain containing 1 [Source:HGNC Symbol;Acc:HGNC:946]	3	0.833333	0.716426	0.0545088	0.057672	1306	ENSG00000151276	65353525	66038834	-	inside	86433	82834	Overlapping	685309
chr3	65971801	65977000	5200	*	ENSG00000151276	MAGI1	membrane associated guanylate kinase, WW and PDZ domain containing 1 [Source:HGNC Symbol;Acc:HGNC:946]	5	0.961538	1.75275	0.0306875	0.038777	1307	ENSG00000151276	65353525	66038834	-	inside	67033	61834	Overlapping	685309
chr3	65992001	65999800	7800	*	ENSG00000151276	MAGI1	membrane associated guanylate kinase, WW and PDZ domain containing 1 [Source:HGNC Symbol;Acc:HGNC:946]	10	1.28205	3.12559	0.0130063	0.0242725	1308	ENSG00000151276	65353525	66038834	-	inside	46833	39034	Overlapping	685309
chr3	66030401	66032400	2000	*	ENSG00000151276	MAGI1	membrane associated guanylate kinase, WW and PDZ domain containing 1 [Source:HGNC Symbol;Acc:HGNC:946]	3	1.5	2.32449	0.0217577	0.0316121	1309	ENSG00000151276	65353525	66038834	-	inside	8433	6434	NearestLocation	685309
chr3	66035601	66036200	600	*	ENSG00000151276	MAGI1	membrane associated guanylate kinase, WW and PDZ domain containing 1 [Source:HGNC Symbol;Acc:HGNC:946]	2	3.33333	4.66343	0.00434572	0.0162724	1310	ENSG00000151276	65353525	66038834	-	inside	3233	2634	NearestLocation	685309
chr3	65897601	65898800	1200	*	ENSG00000240175	MAGI1-AS1	MAGI1 antisense RNA 1 [Source:HGNC Symbol;Acc:HGNC:40091]	2	1.66667	2.51717	0.0192924	0.029347	1303	ENSG00000240175	65893816	65925297	+	inside	3785	3785	NearestLocation	31481
chr3	65897601	65898800	1200	*	ENSG00000272610	MAGI1-IT1	MAGI1 intronic transcript 1 [Source:HGNC Symbol;Acc:HGNC:42436]	2	1.66667	2.51717	0.0192924	0.029347	1303	ENSG00000272610	65872815	65954558	-	inside	56957	24786	Overlapping	81743
chr3	65926201	65928200	2000	*	ENSG00000272610	MAGI1-IT1	MAGI1 intronic transcript 1 [Source:HGNC Symbol;Acc:HGNC:42436]	3	1.5	2.32131	0.0218005	0.0316149	1304	ENSG00000272610	65872815	65954558	-	inside	28357	26358	NearestLocation	81743
chr3	65944201	65946800	2600	*	ENSG00000272610	MAGI1-IT1	MAGI1 intronic transcript 1 [Source:HGNC Symbol;Acc:HGNC:42436]	3	1.15385	1.84509	0.0290675	0.0374574	1305	ENSG00000272610	65872815	65954558	-	inside	10357	7758	NearestLocation	81743
chr3	51385201	51387400	2200	*	ENSG00000145050	MANF	mesencephalic astrocyte derived neurotrophic factor [Source:HGNC Symbol;Acc:HGNC:15461]	11	5	3.18855	0.0124705	0.024077	1071	ENSG00000145050	51385047	51389397	+	inside	154	154	NearestLocation	4350
chr3	47851001	47852200	1200	*	ENSG00000047849	MAP4	microtubule associated protein 4 [Source:HGNC Symbol;Acc:HGNC:6862]	17	14.1667	7.08134	0.000577798	0.0117743	916	ENSG00000047849	47850690	48089272	-	inside	238271	311	Overlapping	238582
chr3	47853001	47862400	9400	*	ENSG00000047849	MAP4	microtubule associated protein 4 [Source:HGNC Symbol;Acc:HGNC:6862]	12	1.2766	1.50159	0.0354751	0.0429044	917	ENSG00000047849	47850690	48089272	-	inside	236271	2311	Overlapping	238582
chr3	47865001	47873000	8000	*	ENSG00000047849	MAP4	microtubule associated protein 4 [Source:HGNC Symbol;Acc:HGNC:6862]	30	3.75	5.24363	0.00276781	0.0150177	918	ENSG00000047849	47850690	48089272	-	inside	224271	14311	Overlapping	238582
chr3	47875601	47893600	18000	*	ENSG00000047849	MAP4	microtubule associated protein 4 [Source:HGNC Symbol;Acc:HGNC:6862]	26	1.44444	3.30189	0.011554	0.0236586	919	ENSG00000047849	47850690	48089272	-	inside	213671	24911	Overlapping	238582
chr3	47898801	47916800	18000	*	ENSG00000047849	MAP4	microtubule associated protein 4 [Source:HGNC Symbol;Acc:HGNC:6862]	41	2.27778	3.24203	0.0120305	0.0239809	920	ENSG00000047849	47850690	48089272	-	inside	190471	48111	Overlapping	238582
chr3	47917401	47927000	9600	*	ENSG00000047849	MAP4	microtubule associated protein 4 [Source:HGNC Symbol;Acc:HGNC:6862]	21	2.1875	2.97522	0.0143672	0.0257495	921	ENSG00000047849	47850690	48089272	-	inside	171871	66711	Overlapping	238582
chr3	47940001	47944200	4200	*	ENSG00000047849	MAP4	microtubule associated protein 4 [Source:HGNC Symbol;Acc:HGNC:6862]	4	0.952381	1.20026	0.0420101	0.0472857	922	ENSG00000047849	47850690	48089272	-	inside	149271	89311	Overlapping	238582
chr3	47947401	47949000	1600	*	ENSG00000047849	MAP4	microtubule associated protein 4 [Source:HGNC Symbol;Acc:HGNC:6862]	2	1.25	1.28933	0.0399841	0.0458473	923	ENSG00000047849	47850690	48089272	-	inside	141871	96711	Overlapping	238582
chr3	47959801	47964000	4200	*	ENSG00000047849	MAP4	microtubule associated protein 4 [Source:HGNC Symbol;Acc:HGNC:6862]	6	1.42857	3.32469	0.0113769	0.0235213	924	ENSG00000047849	47850690	48089272	-	inside	129471	109111	Overlapping	238582
chr3	47974001	47976400	2400	*	ENSG00000047849	MAP4	microtubule associated protein 4 [Source:HGNC Symbol;Acc:HGNC:6862]	8	3.33333	2.89956	0.015097	0.0263088	925	ENSG00000047849	47850690	48089272	-	inside	115271	112872	Overlapping	238582
chr3	47979401	47980000	600	*	ENSG00000047849	MAP4	microtubule associated protein 4 [Source:HGNC Symbol;Acc:HGNC:6862]	3	5	4.09478	0.00662805	0.0191496	926	ENSG00000047849	47850690	48089272	-	inside	109871	109272	Overlapping	238582
chr3	47986001	47996000	10000	*	ENSG00000047849	MAP4	microtubule associated protein 4 [Source:HGNC Symbol;Acc:HGNC:6862]	10	1	1.85498	0.0288983	0.0373242	927	ENSG00000047849	47850690	48089272	-	inside	103271	93272	Overlapping	238582
chr3	48006601	48008800	2200	*	ENSG00000047849	MAP4	microtubule associated protein 4 [Source:HGNC Symbol;Acc:HGNC:6862]	3	1.36364	2.42009	0.0205031	0.0304127	928	ENSG00000047849	47850690	48089272	-	inside	82671	80472	Overlapping	238582
chr3	48012401	48034600	22200	*	ENSG00000047849	MAP4	microtubule associated protein 4 [Source:HGNC Symbol;Acc:HGNC:6862]	24	1.08108	2.1888	0.0236492	0.0332732	929	ENSG00000047849	47850690	48089272	-	inside	76871	54672	Overlapping	238582
chr3	48037601	48043000	5400	*	ENSG00000047849	MAP4	microtubule associated protein 4 [Source:HGNC Symbol;Acc:HGNC:6862]	9	1.66667	3.7447	0.00851118	0.0207279	930	ENSG00000047849	47850690	48089272	-	inside	51671	46272	Overlapping	238582
chr3	48046201	48054400	8200	*	ENSG00000047849	MAP4	microtubule associated protein 4 [Source:HGNC Symbol;Acc:HGNC:6862]	8	0.97561	1.12172	0.0438647	0.0486956	931	ENSG00000047849	47850690	48089272	-	inside	43071	34872	Overlapping	238582
chr3	48058801	48073800	15000	*	ENSG00000047849	MAP4	microtubule associated protein 4 [Source:HGNC Symbol;Acc:HGNC:6862]	22	1.46667	3.99267	0.00713507	0.0195439	932	ENSG00000047849	47850690	48089272	-	inside	30471	15472	NearestLocation	238582
chr3	50620201	50622400	2200	*	ENSG00000114738	MAPKAPK3	mitogen-activated protein kinase-activated protein kinase 3 [Source:HGNC Symbol;Acc:HGNC:6888]	3	1.36364	2.43581	0.0203028	0.0302343	1064	ENSG00000114738	50611520	50649297	+	inside	8681	8681	Overlapping	37777
chr3	50634201	50635000	800	*	ENSG00000114738	MAPKAPK3	mitogen-activated protein kinase-activated protein kinase 3 [Source:HGNC Symbol;Acc:HGNC:6888]	2	2.5	3.87484	0.00776238	0.0199609	1065	ENSG00000114738	50611520	50649297	+	inside	22681	14297	Overlapping	37777
chr3	50640201	50642400	2200	*	ENSG00000114738	MAPKAPK3	mitogen-activated protein kinase-activated protein kinase 3 [Source:HGNC Symbol;Acc:HGNC:6888]	6	2.72727	4.51087	0.0048763	0.0169924	1066	ENSG00000114738	50611520	50649297	+	inside	28681	6897	Overlapping	37777
chr3	50646601	50647000	400	*	ENSG00000114738	MAPKAPK3	mitogen-activated protein kinase-activated protein kinase 3 [Source:HGNC Symbol;Acc:HGNC:6888]	2	5	5.0947	0.00311377	0.0160866	1067	ENSG00000114738	50611520	50649297	+	inside	35081	2297	Overlapping	37777
chr3	50648201	50649000	800	*	ENSG00000114738	MAPKAPK3	mitogen-activated protein kinase-activated protein kinase 3 [Source:HGNC Symbol;Acc:HGNC:6888]	8	10	7.45689	0.000408756	0.0117743	1068	ENSG00000114738	50611520	50649297	+	inside	36681	297	Overlapping	37777
chr3	129431001	129433400	2400	*	ENSG00000129071	MBD4	methyl-CpG binding domain 4, DNA glycosylase [Source:HGNC Symbol;Acc:HGNC:6919]	3	1.25	2.94071	0.0146962	0.0258647	1735	ENSG00000129071	129430944	129440179	-	inside	9178	57	Overlapping	9235
chr3	129436401	129438000	1600	*	ENSG00000129071	MBD4	methyl-CpG binding domain 4, DNA glycosylase [Source:HGNC Symbol;Acc:HGNC:6919]	4	2.5	4.2882	0.00575432	0.018101	1736	ENSG00000129071	129430944	129440179	-	inside	3778	2179	Overlapping	9235
chr3	152267601	152269400	1800	*	ENSG00000152601	MBNL1	muscleblind like splicing regulator 1 [Source:HGNC Symbol;Acc:HGNC:6923]	4	2.22222	5.03817	0.00325496	0.0162724	2020	ENSG00000152601	152243828	152465780	+	inside	23773	23773	Overlapping	221952
chr3	152299001	152302600	3600	*	ENSG00000152601	MBNL1	muscleblind like splicing regulator 1 [Source:HGNC Symbol;Acc:HGNC:6923]	8	2.22222	2.48196	0.0197242	0.0297042	2021	ENSG00000152601	152243828	152465780	+	inside	55173	55173	Overlapping	221952
chr3	152379201	152380200	1000	*	ENSG00000152601	MBNL1	muscleblind like splicing regulator 1 [Source:HGNC Symbol;Acc:HGNC:6923]	2	2	3.17724	0.0125653	0.024077	2022	ENSG00000152601	152243828	152465780	+	inside	135373	85580	Overlapping	221952
chr3	152432601	152433200	600	*	ENSG00000152601	MBNL1	muscleblind like splicing regulator 1 [Source:HGNC Symbol;Acc:HGNC:6923]	3	5	3.29613	0.0115992	0.0236586	2023	ENSG00000152601	152243828	152465780	+	inside	188773	32580	Overlapping	221952
chr3	152444801	152448000	3200	*	ENSG00000152601	MBNL1	muscleblind like splicing regulator 1 [Source:HGNC Symbol;Acc:HGNC:6923]	5	1.5625	0.191046	0.0712321	0.0727395	2024	ENSG00000152601	152243828	152465780	+	inside	200973	17780	Overlapping	221952
chr3	152455401	152458400	3000	*	ENSG00000152601	MBNL1	muscleblind like splicing regulator 1 [Source:HGNC Symbol;Acc:HGNC:6923]	5	1.66667	0.99311	0.0470437	0.0515187	2025	ENSG00000152601	152243828	152465780	+	inside	211573	7380	Overlapping	221952
chr3	152462201	152465600	3400	*	ENSG00000152601	MBNL1	muscleblind like splicing regulator 1 [Source:HGNC Symbol;Acc:HGNC:6923]	14	4.11765	6.6141	0.000877862	0.0123251	2026	ENSG00000152601	152243828	152465780	+	inside	218373	180	Overlapping	221952
chr3	152267601	152269400	1800	*	ENSG00000229619	MBNL1-AS1	MBNL1 antisense RNA 1 [Source:HGNC Symbol;Acc:HGNC:44584]	4	2.22222	5.03817	0.00325496	0.0162724	2020	ENSG00000229619	152262616	152269555	-	inside	1954	155	NearestLocation	6939
chr3	183020801	183022200	1400	*	ENSG00000078070	MCCC1	methylcrotonoyl-CoA carboxylase 1 [Source:HGNC Symbol;Acc:HGNC:6936]	2	1.42857	2.15028	0.0242107	0.033687	2249	ENSG00000078070	183015218	183116075	-	inside	95274	5583	Overlapping	100857
chr3	183025801	183032200	6400	*	ENSG00000078070	MCCC1	methylcrotonoyl-CoA carboxylase 1 [Source:HGNC Symbol;Acc:HGNC:6936]	10	1.5625	4.02479	0.00697202	0.0194086	2250	ENSG00000078070	183015218	183116075	-	inside	90274	10583	Overlapping	100857
chr3	183035601	183037400	1800	*	ENSG00000078070	MCCC1	methylcrotonoyl-CoA carboxylase 1 [Source:HGNC Symbol;Acc:HGNC:6936]	2	1.11111	1.40344	0.0375054	0.0443032	2251	ENSG00000078070	183015218	183116075	-	inside	80474	20383	Overlapping	100857
chr3	183044601	183045800	1200	*	ENSG00000078070	MCCC1	methylcrotonoyl-CoA carboxylase 1 [Source:HGNC Symbol;Acc:HGNC:6936]	4	3.33333	6.93388	0.000660303	0.0119805	2252	ENSG00000078070	183015218	183116075	-	inside	71474	29383	Overlapping	100857
chr3	183051801	183057400	5600	*	ENSG00000078070	MCCC1	methylcrotonoyl-CoA carboxylase 1 [Source:HGNC Symbol;Acc:HGNC:6936]	6	1.07143	1.47722	0.0359707	0.0432875	2253	ENSG00000078070	183015218	183116075	-	inside	64274	36583	Overlapping	100857
chr3	183071001	183072800	1800	*	ENSG00000078070	MCCC1	methylcrotonoyl-CoA carboxylase 1 [Source:HGNC Symbol;Acc:HGNC:6936]	3	1.66667	3.44241	0.0104995	0.0227221	2254	ENSG00000078070	183015218	183116075	-	inside	45074	43275	NearestLocation	100857
chr3	183090001	183094800	4800	*	ENSG00000078070	MCCC1	methylcrotonoyl-CoA carboxylase 1 [Source:HGNC Symbol;Acc:HGNC:6936]	6	1.25	3.59614	0.00944276	0.0216356	2255	ENSG00000078070	183015218	183116075	-	inside	26074	21275	NearestLocation	100857
chr3	183098401	183099600	1200	*	ENSG00000078070	MCCC1	methylcrotonoyl-CoA carboxylase 1 [Source:HGNC Symbol;Acc:HGNC:6936]	4	3.33333	0.408372	0.0638904	0.0658686	2256	ENSG00000078070	183015218	183116075	-	inside	17674	16475	NearestLocation	100857
chr3	183115201	183115800	600	*	ENSG00000078070	MCCC1	methylcrotonoyl-CoA carboxylase 1 [Source:HGNC Symbol;Acc:HGNC:6936]	2	3.33333	3.71711	0.00867779	0.0207279	2257	ENSG00000078070	183015218	183116075	-	inside	874	275	NearestLocation	100857
chr3	183178201	183179400	1200	*	ENSG00000053524	MCF2L2	MCF.2 cell line derived transforming sequence-like 2 [Source:HGNC Symbol;Acc:HGNC:30319]	3	2.5	5.14552	0.00299158	0.0156695	2258	ENSG00000053524	183178043	183428778	-	inside	250577	158	Overlapping	250735
chr3	183310401	183311000	600	*	ENSG00000053524	MCF2L2	MCF.2 cell line derived transforming sequence-like 2 [Source:HGNC Symbol;Acc:HGNC:30319]	2	3.33333	3.71711	0.00867779	0.0207279	2259	ENSG00000053524	183178043	183428778	-	inside	118377	117778	Overlapping	250735
chr3	183370801	183372800	2000	*	ENSG00000053524	MCF2L2	MCF.2 cell line derived transforming sequence-like 2 [Source:HGNC Symbol;Acc:HGNC:30319]	2	1	1.22193	0.0415098	0.0469313	2260	ENSG00000053524	183178043	183428778	-	inside	57977	55978	NearestLocation	250735
chr3	127599601	127600200	600	*	ENSG00000073111	MCM2	minichromosome maintenance complex component 2 [Source:HGNC Symbol;Acc:HGNC:6944]	2	3.33333	3.3272	0.0113576	0.0235027	1663	ENSG00000073111	127598223	127622436	+	inside	1378	1378	Overlapping	24213
chr3	127602601	127604400	1800	*	ENSG00000073111	MCM2	minichromosome maintenance complex component 2 [Source:HGNC Symbol;Acc:HGNC:6944]	2	1.11111	0.607582	0.0576906	0.0603516	1664	ENSG00000073111	127598223	127622436	+	inside	4378	4378	Overlapping	24213
chr3	127621201	127621800	600	*	ENSG00000073111	MCM2	minichromosome maintenance complex component 2 [Source:HGNC Symbol;Acc:HGNC:6944]	4	6.66667	1.47292	0.0360586	0.0432875	1665	ENSG00000073111	127598223	127622436	+	inside	22978	636	Overlapping	24213
chr3	169115201	169116800	1600	*	ENSG00000085276	MECOM	MDS1 and EVI1 complex locus [Source:HGNC Symbol;Acc:HGNC:3498]	2	1.25	1.90554	0.028046	0.036918	2117	ENSG00000085276	169083499	169663618	-	inside	548417	31702	Overlapping	580119
chr3	169516401	169518400	2000	*	ENSG00000085276	MECOM	MDS1 and EVI1 complex locus [Source:HGNC Symbol;Acc:HGNC:3498]	2	1	0.617313	0.0574003	0.0601401	2118	ENSG00000085276	169083499	169663618	-	inside	147217	145218	Overlapping	580119
chr3	169626001	169627400	1400	*	ENSG00000085276	MECOM	MDS1 and EVI1 complex locus [Source:HGNC Symbol;Acc:HGNC:3498]	3	2.14286	4.82993	0.00382612	0.0162724	2119	ENSG00000085276	169083499	169663618	-	inside	37617	36218	Overlapping	580119
chr3	197002801	197003400	600	*	ENSG00000163975	MELTF	melanotransferrin [Source:HGNC Symbol;Acc:HGNC:7037]	2	3.33333	4.63054	0.00445553	0.0162724	2519	ENSG00000163975	196988621	197029816	-	inside	27015	14180	Overlapping	41195
chr3	197019201	197021600	2400	*	ENSG00000163975	MELTF	melanotransferrin [Source:HGNC Symbol;Acc:HGNC:7037]	6	2.5	1.18336	0.0424036	0.0476331	2520	ENSG00000163975	196988621	197029816	-	inside	10615	8216	NearestLocation	41195
chr3	15408601	15410400	1800	*	ENSG00000206562	METTL6	methyltransferase like 6 [Source:HGNC Symbol;Acc:HGNC:28343]	5	2.77778	2.66183	0.0176013	0.0279942	546	ENSG00000206562	15381275	15440566	-	inside	31965	27326	Overlapping	59291
chr3	15411201	15414200	3000	*	ENSG00000206562	METTL6	methyltransferase like 6 [Source:HGNC Symbol;Acc:HGNC:28343]	22	7.33333	7.17008	0.000532849	0.0117743	547	ENSG00000206562	15381275	15440566	-	inside	29365	26366	Overlapping	59291
chr3	15414601	15417200	2600	*	ENSG00000206562	METTL6	methyltransferase like 6 [Source:HGNC Symbol;Acc:HGNC:28343]	16	6.15385	5.56884	0.00212998	0.0140258	548	ENSG00000206562	15381275	15440566	-	inside	25965	23366	Overlapping	59291
chr3	15423401	15428200	4800	*	ENSG00000206562	METTL6	methyltransferase like 6 [Source:HGNC Symbol;Acc:HGNC:28343]	19	3.95833	3.29158	0.0116349	0.0236586	549	ENSG00000206562	15381275	15440566	-	inside	17165	12366	Overlapping	59291
chr3	197002801	197003400	600	*	ENSG00000228109	MFI2-AS1	MFI2 antisense RNA 1 [Source:HGNC Symbol;Acc:HGNC:40373]	2	3.33333	4.63054	0.00445553	0.0162724	2519	ENSG00000228109	196999460	197004744	+	inside	3341	1344	NearestLocation	5284
chr3	179367401	179379000	11600	*	ENSG00000171109	MFN1	mitofusin 1 [Source:HGNC Symbol;Acc:HGNC:18262]	29	2.5	5.5333	0.00219252	0.0140258	2212	ENSG00000171109	179347692	179394931	+	inside	19709	15931	Overlapping	47239
chr3	179385401	179386000	600	*	ENSG00000171109	MFN1	mitofusin 1 [Source:HGNC Symbol;Acc:HGNC:18262]	3	5	3.2035	0.0123461	0.024077	2213	ENSG00000171109	179347692	179394931	+	inside	37709	8931	Overlapping	47239
chr3	158739201	158740400	1200	*	ENSG00000118855	MFSD1	major facilitator superfamily domain containing 1 [Source:HGNC Symbol;Acc:HGNC:25874]	2	1.66667	2.64375	0.0178055	0.02822	2080	ENSG00000118855	158732198	158829719	+	inside	7003	7003	Overlapping	97521
chr3	158805201	158807600	2400	*	ENSG00000118855	MFSD1	major facilitator superfamily domain containing 1 [Source:HGNC Symbol;Acc:HGNC:25874]	4	1.66667	0.802836	0.052083	0.0557453	2081	ENSG00000118855	158732198	158829719	+	inside	73003	22119	Overlapping	97521
chr3	158822001	158824400	2400	*	ENSG00000118855	MFSD1	major facilitator superfamily domain containing 1 [Source:HGNC Symbol;Acc:HGNC:25874]	3	1.25	1.15812	0.0429971	0.0481568	2082	ENSG00000118855	158732198	158829719	+	inside	89803	5319	Overlapping	97521
chr10	102468401	102468600	200	*	ENSG00000138111	MFSD13A	major facilitator superfamily domain containing 13A [Source:HGNC Symbol;Acc:HGNC:26196]	21	105	4.91447	1.80792e-60	5.09127e-60	189	ENSG00000138111	102461395	102477045	+	inside	7006	7006	NearestLocation	15650
chr3	127690401	127692600	2200	*	ENSG00000074416	MGLL	monoglyceride lipase [Source:HGNC Symbol;Acc:HGNC:17038]	19	8.63636	7.6266	0.000348557	0.0117483	1673	ENSG00000074416	127689062	127823250	-	inside	132849	1339	Overlapping	134188
chr3	127701601	127702600	1000	*	ENSG00000074416	MGLL	monoglyceride lipase [Source:HGNC Symbol;Acc:HGNC:17038]	2	2	3.18965	0.0124613	0.024077	1674	ENSG00000074416	127689062	127823250	-	inside	121649	12539	Overlapping	134188
chr3	127710601	127714600	4000	*	ENSG00000074416	MGLL	monoglyceride lipase [Source:HGNC Symbol;Acc:HGNC:17038]	8	2	0.549967	0.059433	0.0619458	1675	ENSG00000074416	127689062	127823250	-	inside	112649	21539	Overlapping	134188
chr3	127720801	127722600	1800	*	ENSG00000074416	MGLL	monoglyceride lipase [Source:HGNC Symbol;Acc:HGNC:17038]	2	1.11111	1.12544	0.0437753	0.0486719	1676	ENSG00000074416	127689062	127823250	-	inside	102449	31739	Overlapping	134188
chr3	127734801	127736200	1400	*	ENSG00000074416	MGLL	monoglyceride lipase [Source:HGNC Symbol;Acc:HGNC:17038]	2	1.42857	2.24783	0.02281	0.0325831	1677	ENSG00000074416	127689062	127823250	-	inside	88449	45739	Overlapping	134188
chr3	127738601	127740800	2200	*	ENSG00000074416	MGLL	monoglyceride lipase [Source:HGNC Symbol;Acc:HGNC:17038]	5	2.27273	2.62115	0.0180636	0.0283969	1678	ENSG00000074416	127689062	127823250	-	inside	84649	49539	Overlapping	134188
chr3	127779401	127782200	2800	*	ENSG00000074416	MGLL	monoglyceride lipase [Source:HGNC Symbol;Acc:HGNC:17038]	5	1.78571	0.966752	0.0477175	0.0521056	1679	ENSG00000074416	127689062	127823250	-	inside	43849	41050	NearestLocation	134188
chr3	127793401	127797000	3600	*	ENSG00000074416	MGLL	monoglyceride lipase [Source:HGNC Symbol;Acc:HGNC:17038]	3	0.833333	1.0165	0.0464522	0.0510585	1680	ENSG00000074416	127689062	127823250	-	inside	29849	26250	NearestLocation	134188
chr3	97949801	97959000	9200	*	ENSG00000170854	MINA	MYC induced nuclear antigen [Source:HGNC Symbol;Acc:HGNC:19441]	7	0.76087	1.54828	0.0345416	0.0419605	1400	ENSG00000170854	97941818	97972457	-	inside	22656	7983	NearestLocation	30639
chr3	97967201	97967600	400	*	ENSG00000170854	MINA	MYC induced nuclear antigen [Source:HGNC Symbol;Acc:HGNC:19441]	4	10	3.51827	0.00996574	0.0219722	1401	ENSG00000170854	97941818	97972457	-	inside	5256	4857	NearestLocation	30639
chr3	114318401	114321400	3000	*	ENSG00000259976	MIR568	microRNA 568 [Source:HGNC Symbol;Acc:HGNC:32824]	3	1	2.04019	0.0258776	0.035128	1508	ENSG00000259976	114314501	114329714	-	inside	11313	3900	NearestLocation	15213
chr3	69813001	69814600	1600	*	ENSG00000187098	MITF	melanogenesis associated transcription factor [Source:HGNC Symbol;Acc:HGNC:7105]	2	1.25	1.27934	0.0402073	0.0458473	1331	ENSG00000187098	69739435	69968337	+	inside	73566	73566	Overlapping	228902
chr3	69832601	69833000	400	*	ENSG00000187098	MITF	melanogenesis associated transcription factor [Source:HGNC Symbol;Acc:HGNC:7105]	2	5	5.47405	0.00230052	0.0140258	1332	ENSG00000187098	69739435	69968337	+	inside	93166	93166	Overlapping	228902
chr3	69872201	69873800	1600	*	ENSG00000187098	MITF	melanogenesis associated transcription factor [Source:HGNC Symbol;Acc:HGNC:7105]	2	1.25	1.27935	0.0402072	0.0458473	1333	ENSG00000187098	69739435	69968337	+	inside	132766	94537	Overlapping	228902
chr3	69937801	69939200	1400	*	ENSG00000187098	MITF	melanogenesis associated transcription factor [Source:HGNC Symbol;Acc:HGNC:7105]	4	2.85714	4.19361	0.00616796	0.018705	1334	ENSG00000187098	69739435	69968337	+	inside	198366	29137	Overlapping	228902
chr3	12570001	12575400	5400	*	ENSG00000075975	MKRN2	makorin ring finger protein 2 [Source:HGNC Symbol;Acc:HGNC:7113]	17	3.14815	3.90963	0.00757229	0.0199609	484	ENSG00000075975	12557014	12583713	+	inside	12987	8313	Overlapping	26699
chr3	12516201	12521600	5400	*	ENSG00000225526	MKRN2OS	MKRN2 opposite strand [Source:HGNC Symbol;Acc:HGNC:40375]	9	1.66667	2.89527	0.0151393	0.0263197	482	ENSG00000225526	12514934	12561059	-	inside	44858	1267	Overlapping	46125
chr3	12524401	12550000	25600	*	ENSG00000225526	MKRN2OS	MKRN2 opposite strand [Source:HGNC Symbol;Acc:HGNC:40375]	46	1.79688	3.83511	0.00798457	0.0202852	483	ENSG00000225526	12514934	12561059	-	inside	36658	9467	Overlapping	46125
chr3	37004801	37013600	8800	*	ENSG00000076242	MLH1	mutL homolog 1 [Source:HGNC Symbol;Acc:HGNC:7127]	12	1.36364	2.84706	0.015622	0.0266254	710	ENSG00000076242	36993332	37050918	+	inside	11469	11469	Overlapping	57586
chr3	37030801	37033600	2800	*	ENSG00000076242	MLH1	mutL homolog 1 [Source:HGNC Symbol;Acc:HGNC:7127]	4	1.42857	1.44814	0.0365694	0.0435835	711	ENSG00000076242	36993332	37050918	+	inside	37469	17318	Overlapping	57586
chr3	49909401	49913400	4000	*	ENSG00000164077	MON1A	MON1 homolog A, secretory trafficking associated [Source:HGNC Symbol;Acc:HGNC:28207]	13	3.25	4.57487	0.00464704	0.0166764	1029	ENSG00000164077	49908862	49930173	-	inside	20772	539	Overlapping	21311
chr3	49916001	49924000	8000	*	ENSG00000164077	MON1A	MON1 homolog A, secretory trafficking associated [Source:HGNC Symbol;Acc:HGNC:28207]	18	2.25	5.70446	0.00190587	0.0140258	1030	ENSG00000164077	49908862	49930173	-	inside	14172	6173	NearestLocation	21311
chr3	49928001	49929800	1800	*	ENSG00000164077	MON1A	MON1 homolog A, secretory trafficking associated [Source:HGNC Symbol;Acc:HGNC:28207]	5	2.77778	3.60281	0.00939907	0.021576	1031	ENSG00000164077	49908862	49930173	-	inside	2172	373	NearestLocation	21311
chr10	97615401	97615600	200	*	ENSG00000171160	MORN4	MORN repeat containing 4 [Source:HGNC Symbol;Acc:HGNC:24001]	23	115	5.29969	4.43741e-62	1.50808e-61	160	ENSG00000171160	97614553	97633500	-	inside	18099	848	NearestLocation	18947
chr3	138348401	138350000	1600	*	ENSG00000158186	MRAS	muscle RAS oncogene homolog [Source:HGNC Symbol;Acc:HGNC:7227]	2	1.25	1.90554	0.028046	0.036918	1879	ENSG00000158186	138347648	138405534	+	inside	753	753	NearestLocation	57886
chr3	138397201	138398600	1400	*	ENSG00000158186	MRAS	muscle RAS oncogene homolog [Source:HGNC Symbol;Acc:HGNC:7227]	2	1.42857	2.1652	0.0239919	0.0334452	1880	ENSG00000158186	138347648	138405534	+	inside	49553	6934	Overlapping	57886
chr3	138403001	138405200	2200	*	ENSG00000158186	MRAS	muscle RAS oncogene homolog [Source:HGNC Symbol;Acc:HGNC:7227]	4	1.81818	4.91052	0.0035952	0.0162724	1881	ENSG00000158186	138347648	138405534	+	inside	55353	334	Overlapping	57886
chr3	131478401	131480400	2000	*	ENSG00000114686	MRPL3	mitochondrial ribosomal protein L3 [Source:HGNC Symbol;Acc:HGNC:10379]	3	1.5	3.71354	0.00869955	0.0207472	1767	ENSG00000114686	131462212	131502983	-	inside	24582	16189	Overlapping	40771
chr3	131486801	131493000	6200	*	ENSG00000114686	MRPL3	mitochondrial ribosomal protein L3 [Source:HGNC Symbol;Acc:HGNC:10379]	13	2.09677	1.81611	0.0295681	0.0378873	1768	ENSG00000114686	131462212	131502983	-	inside	16182	9983	Overlapping	40771
chr3	131497801	131502800	5000	*	ENSG00000114686	MRPL3	mitochondrial ribosomal protein L3 [Source:HGNC Symbol;Acc:HGNC:10379]	14	2.8	0.589738	0.0582259	0.0608554	1769	ENSG00000114686	131462212	131502983	-	inside	5182	183	NearestLocation	40771
chr3	179593601	179595600	2000	*	ENSG00000136522	MRPL47	mitochondrial ribosomal protein L47 [Source:HGNC Symbol;Acc:HGNC:16652]	4	2	2.62073	0.0180684	0.0283969	2224	ENSG00000136522	179588285	179604654	-	inside	11053	5316	NearestLocation	16369
chr3	139042201	139043000	800	*	ENSG00000175110	MRPS22	mitochondrial ribosomal protein S22 [Source:HGNC Symbol;Acc:HGNC:14508]	5	6.25	1.24973	0.0408749	0.0464916	1905	ENSG00000175110	139005806	139357223	+	inside	36395	36395	Overlapping	351417
chr3	15043201	15060600	17400	*	ENSG00000131368	MRPS25	mitochondrial ribosomal protein S25 [Source:HGNC Symbol;Acc:HGNC:14511]	77	4.42529	5.86882	0.00166308	0.0140258	527	ENSG00000131368	15042460	15065335	-	inside	22134	741	NearestLocation	22875
chr3	15064201	15064600	400	*	ENSG00000131368	MRPS25	mitochondrial ribosomal protein S25 [Source:HGNC Symbol;Acc:HGNC:14511]	4	10	4.06382	0.0067783	0.0192802	528	ENSG00000131368	15042460	15065335	-	inside	1134	735	NearestLocation	22875
chr3	136149601	136152800	3200	*	ENSG00000174579	MSL2	male-specific lethal 2 homolog (Drosophila) [Source:HGNC Symbol;Acc:HGNC:25544]	15	4.6875	6.85953	0.000705908	0.0122022	1805	ENSG00000174579	136148922	136197241	-	inside	47640	679	Overlapping	48319
chr3	136156001	136157400	1400	*	ENSG00000174579	MSL2	male-specific lethal 2 homolog (Drosophila) [Source:HGNC Symbol;Acc:HGNC:25544]	2	1.42857	1.9023	0.0280999	0.036918	1806	ENSG00000174579	136148922	136197241	-	inside	41240	7079	Overlapping	48319
chr3	136168001	136174000	6000	*	ENSG00000174579	MSL2	male-specific lethal 2 homolog (Drosophila) [Source:HGNC Symbol;Acc:HGNC:25544]	10	1.66667	4.51063	0.00487717	0.0169924	1807	ENSG00000174579	136148922	136197241	-	inside	29240	19079	Overlapping	48319
chr3	136185601	136191600	6000	*	ENSG00000174579	MSL2	male-specific lethal 2 homolog (Drosophila) [Source:HGNC Symbol;Acc:HGNC:25544]	8	1.33333	3.13349	0.012938	0.0242512	1808	ENSG00000174579	136148922	136197241	-	inside	11640	5641	NearestLocation	48319
chr3	136194601	136196400	1800	*	ENSG00000174579	MSL2	male-specific lethal 2 homolog (Drosophila) [Source:HGNC Symbol;Acc:HGNC:25544]	11	6.11111	7.92813	0.000261455	0.0113597	1809	ENSG00000174579	136148922	136197241	-	inside	2640	841	NearestLocation	48319
chr3	95667601	95668800	1200	*	ENSG00000244681	MTHFD2P1	methylenetetrahydrofolate dehydrogenase (NADP+ dependent) 2, methenyltetrahydrofolate cyclohydrolase pseudogene 1 [Source:HGNC Symbol;Acc:HGNC:48859]	3	2.5	0.865814	0.0503696	0.0543357	1397	ENSG00000244681	95654423	95683193	-	inside	15592	13178	NearestLocation	28770
chr3	9684601	9685600	1000	*	ENSG00000163719	MTMR14	myotubularin related protein 14 [Source:HGNC Symbol;Acc:HGNC:26190]	3	3	5.9971	0.00149355	0.0140258	378	ENSG00000163719	9649433	9702393	+	inside	35168	16793	Overlapping	52960
chr3	9688601	9689200	600	*	ENSG00000163719	MTMR14	myotubularin related protein 14 [Source:HGNC Symbol;Acc:HGNC:26190]	2	3.33333	4.65636	0.00436912	0.0162724	379	ENSG00000163719	9649433	9702393	+	inside	39168	13193	Overlapping	52960
chr10	30310201	30310800	600	*	ENSG00000107951	MTPAP	mitochondrial poly(A) polymerase [Source:HGNC Symbol;Acc:HGNC:25532]	21	35	1.47195	4.78397e-47	6.30146e-47	42	ENSG00000107951	30309801	30374448	-	inside	64247	400	Overlapping	64647
chrM	1001	1200	200	*	ENSG00000211459	MT-RNR1	mitochondrially encoded 12S RNA [Source:HGNC Symbol;Acc:HGNC:7470]	2437	12185	1.57475	0.0090237	0.0090237	2572	ENSG00000211459	648	1601	+	inside	353	353	NearestLocation	953
chrM	2801	3000	200	*	ENSG00000210082	MT-RNR2	mitochondrially encoded 16S RNA [Source:HGNC Symbol;Acc:HGNC:7471]	2459	12295	1.69768	0.00901168	0.0090237	2573	ENSG00000210082	1671	3229	+	inside	1130	229	Overlapping	1558
chr13	29307601	29307800	200	*	ENSG00000132938	MTUS2	microtubule associated tumor suppressor candidate 2 [Source:HGNC Symbol;Acc:HGNC:20595]	23	115	5.47812	4.88299e-207	8.46386e-207	243	ENSG00000132938	28820348	29505947	+	inside	487253	198147	Overlapping	685599
chr3	123612001	123613600	1600	*	ENSG00000065534	MYLK	myosin light chain kinase [Source:HGNC Symbol;Acc:HGNC:7590]	4	2.5	3.31148	0.0114793	0.0236466	1611	ENSG00000065534	123610049	123884331	-	inside	272330	1952	Overlapping	274282
chr3	123618801	123621200	2400	*	ENSG00000065534	MYLK	myosin light chain kinase [Source:HGNC Symbol;Acc:HGNC:7590]	4	1.66667	3.88316	0.00771653	0.0199609	1612	ENSG00000065534	123610049	123884331	-	inside	265530	8752	Overlapping	274282
chr3	123591201	123594000	2800	*	ENSG00000239523	MYLK-AS1	MYLK antisense RNA 1 [Source:HGNC Symbol;Acc:HGNC:42440]	4	1.42857	2.02431	0.0261259	0.0352427	1609	ENSG00000239523	123585542	123644568	+	inside	5659	5659	NearestLocation	59026
chr3	123608201	123609600	1400	*	ENSG00000239523	MYLK-AS1	MYLK antisense RNA 1 [Source:HGNC Symbol;Acc:HGNC:42440]	2	1.42857	2.59287	0.018391	0.0287705	1610	ENSG00000239523	123585542	123644568	+	inside	22659	22659	NearestLocation	59026
chr3	123612001	123613600	1600	*	ENSG00000239523	MYLK-AS1	MYLK antisense RNA 1 [Source:HGNC Symbol;Acc:HGNC:42440]	4	2.5	3.31148	0.0114793	0.0236466	1611	ENSG00000239523	123585542	123644568	+	inside	26459	26459	NearestLocation	59026
chr3	123618801	123621200	2400	*	ENSG00000239523	MYLK-AS1	MYLK antisense RNA 1 [Source:HGNC Symbol;Acc:HGNC:42440]	4	1.66667	3.88316	0.00771653	0.0199609	1612	ENSG00000239523	123585542	123644568	+	inside	33259	23368	NearestLocation	59026
chr3	169779001	169781000	2000	*	ENSG00000085274	MYNN	myoneurin [Source:HGNC Symbol;Acc:HGNC:14955]	5	2.5	6.28066	0.00117336	0.0136821	2122	ENSG00000085274	169772831	169789716	+	inside	6170	6170	Overlapping	16885
chr10	68121401	68122400	1000	*	ENSG00000138347	MYPN	myopalladin [Source:HGNC Symbol;Acc:HGNC:23246]	39	39	8.51773	2.22245e-76	1.26628e-75	79	ENSG00000138347	68106117	68212017	+	inside	15284	15284	NearestLocation	105900
chr10	68125801	68127200	1400	*	ENSG00000138347	MYPN	myopalladin [Source:HGNC Symbol;Acc:HGNC:23246]	67	47.8571	10.1754	2.44231e-84	2.99183e-83	80	ENSG00000138347	68106117	68212017	+	inside	19684	19684	NearestLocation	105900
chr10	68174201	68174800	600	*	ENSG00000138347	MYPN	myopalladin [Source:HGNC Symbol;Acc:HGNC:23246]	20	33.3333	0.826307	1.00889e-44	1.18836e-44	81	ENSG00000138347	68106117	68212017	+	inside	68084	37217	Overlapping	105900
chr3	113719801	113720800	1000	*	ENSG00000121579	NAA50	N(alpha)-acetyltransferase 50, NatE catalytic subunit [Source:HGNC Symbol;Acc:HGNC:29533]	11	11	5.29248	0.00266212	0.0147261	1490	ENSG00000121579	113716460	113746300	-	inside	26499	3341	Overlapping	29840
chr3	113729001	113729800	800	*	ENSG00000121579	NAA50	N(alpha)-acetyltransferase 50, NatE catalytic subunit [Source:HGNC Symbol;Acc:HGNC:29533]	3	3.75	3.34823	0.0111965	0.0233912	1491	ENSG00000121579	113716460	113746300	-	inside	17299	12541	Overlapping	29840
chr3	113742401	113744400	2000	*	ENSG00000121579	NAA50	N(alpha)-acetyltransferase 50, NatE catalytic subunit [Source:HGNC Symbol;Acc:HGNC:29533]	2	1	0.999035	0.0468933	0.0514036	1492	ENSG00000121579	113716460	113746300	-	inside	3899	1900	Overlapping	29840
chr10	119032801	119033200	400	*	ENSG00000188613	NANOS1	nanos C2HC-type zinc finger 1 [Source:HGNC Symbol;Acc:HGNC:23044]	19	47.5	5.19065	1.27365e-61	3.94994e-61	199	ENSG00000188613	119029716	119033732	+	inside	3085	532	NearestLocation	4016
chr3	46982001	46983000	1000	*	ENSG00000160796	NBEAL2	neurobeachin like 2 [Source:HGNC Symbol;Acc:HGNC:31928]	5	5	5.54081	0.00217917	0.0140258	862	ENSG00000160796	46979683	47009703	+	inside	2318	2318	Overlapping	30020
chr3	46986001	46991600	5600	*	ENSG00000160796	NBEAL2	neurobeachin like 2 [Source:HGNC Symbol;Acc:HGNC:31928]	11	1.96429	5.49933	0.00225387	0.0140258	863	ENSG00000160796	46979683	47009703	+	inside	6318	6318	Overlapping	30020
chr3	46994401	47009200	14800	*	ENSG00000160796	NBEAL2	neurobeachin like 2 [Source:HGNC Symbol;Acc:HGNC:31928]	27	1.82432	4.18284	0.00621668	0.0187185	864	ENSG00000160796	46979683	47009703	+	inside	14718	503	Overlapping	30020
chr3	196936601	196942000	5400	*	ENSG00000114503	NCBP2	nuclear cap binding protein subunit 2 [Source:HGNC Symbol;Acc:HGNC:7659]	48	8.88889	5.77513	0.00179779	0.0140258	2516	ENSG00000114503	196935402	196942597	-	inside	5996	597	Overlapping	7195
chr3	172631401	172634000	2600	*	ENSG00000144959	NCEH1	neutral cholesterol ester hydrolase 1 [Source:HGNC Symbol;Acc:HGNC:29260]	9	3.46154	5.96225	0.00153799	0.0140258	2168	ENSG00000144959	172630249	172711218	-	inside	79817	1152	Overlapping	80969
chr3	172641201	172642200	1000	*	ENSG00000144959	NCEH1	neutral cholesterol ester hydrolase 1 [Source:HGNC Symbol;Acc:HGNC:29260]	3	3	1.85095	0.0289672	0.0373706	2169	ENSG00000144959	172630249	172711218	-	inside	70017	10952	Overlapping	80969
chr3	172647601	172648200	600	*	ENSG00000144959	NCEH1	neutral cholesterol ester hydrolase 1 [Source:HGNC Symbol;Acc:HGNC:29260]	2	3.33333	3.71712	0.00867773	0.0207279	2170	ENSG00000144959	172630249	172711218	-	inside	63617	17352	Overlapping	80969
chr3	172687601	172689000	1400	*	ENSG00000144959	NCEH1	neutral cholesterol ester hydrolase 1 [Source:HGNC Symbol;Acc:HGNC:29260]	2	1.42857	2.16492	0.023996	0.0334452	2171	ENSG00000144959	172630249	172711218	-	inside	23617	22218	Overlapping	80969
chr3	172710401	172711200	800	*	ENSG00000144959	NCEH1	neutral cholesterol ester hydrolase 1 [Source:HGNC Symbol;Acc:HGNC:29260]	2	2.5	3.52118	0.00994578	0.0219722	2172	ENSG00000144959	172630249	172711218	-	inside	817	18	NearestLocation	80969
chr3	136873801	136874800	1000	*	ENSG00000158092	NCK1	NCK adaptor protein 1 [Source:HGNC Symbol;Acc:HGNC:7664]	3	3	2.72636	0.0168887	0.0276961	1851	ENSG00000158092	136862208	136949823	+	inside	11593	11593	NearestLocation	87615
chr3	136877401	136878600	1200	*	ENSG00000158092	NCK1	NCK adaptor protein 1 [Source:HGNC Symbol;Acc:HGNC:7664]	2	1.66667	2.51877	0.019273	0.029347	1852	ENSG00000158092	136862208	136949823	+	inside	15193	15193	NearestLocation	87615
chr3	136889201	136891800	2600	*	ENSG00000158092	NCK1	NCK adaptor protein 1 [Source:HGNC Symbol;Acc:HGNC:7664]	3	1.15385	2.49341	0.0195829	0.0295503	1853	ENSG00000158092	136862208	136949823	+	inside	26993	26993	Overlapping	87615
chr3	136931601	136933400	1800	*	ENSG00000158092	NCK1	NCK adaptor protein 1 [Source:HGNC Symbol;Acc:HGNC:7664]	2	1.11111	1.12906	0.0436885	0.0486719	1854	ENSG00000158092	136862208	136949823	+	inside	69393	16423	Overlapping	87615
chr3	136945401	136946400	1000	*	ENSG00000158092	NCK1	NCK adaptor protein 1 [Source:HGNC Symbol;Acc:HGNC:7664]	6	6	7.10915	0.000563349	0.0117743	1855	ENSG00000158092	136862208	136949823	+	inside	83193	3423	Overlapping	87615
chr3	136848601	136849200	600	*	ENSG00000239213	NCK1-AS1	NCK1 antisense RNA 1 (head to head) [Source:HGNC Symbol;Acc:HGNC:49645]	2	3.33333	3.96549	0.00727565	0.0197493	1848	ENSG00000239213	136841726	136862054	-	inside	13453	6875	Overlapping	20328
chr3	136851401	136855400	4000	*	ENSG00000239213	NCK1-AS1	NCK1 antisense RNA 1 (head to head) [Source:HGNC Symbol;Acc:HGNC:49645]	6	1.5	1.01596	0.0464659	0.0510585	1849	ENSG00000239213	136841726	136862054	-	inside	10653	6654	NearestLocation	20328
chr10	46010601	46011000	400	*	ENSG00000266412	NCOA4	nuclear receptor coactivator 4 [Source:HGNC Symbol;Acc:HGNC:7671]	25	62.5	9.07043	5.46902e-79	4.32229e-78	63	ENSG00000266412	46005088	46030714	-	inside	20113	5513	NearestLocation	25626
chr3	120596601	120601600	5000	*	ENSG00000065518	NDUFB4	NADH:ubiquinone oxidoreductase subunit B4 [Source:HGNC Symbol;Acc:HGNC:7699]	9	1.8	3.68703	0.00886276	0.0209383	1544	ENSG00000065518	120596309	120602500	+	inside	292	292	NearestLocation	6191
chr3	179614001	179617600	3600	*	ENSG00000136521	NDUFB5	NADH:ubiquinone oxidoreductase subunit B5 [Source:HGNC Symbol;Acc:HGNC:7700]	12	3.33333	3.07335	0.0134659	0.0247693	2226	ENSG00000136521	179604690	179627647	+	inside	9311	9311	Overlapping	22957
chr3	179623801	179627600	3800	*	ENSG00000136521	NDUFB5	NADH:ubiquinone oxidoreductase subunit B5 [Source:HGNC Symbol;Acc:HGNC:7700]	16	4.21053	3.06481	0.0135423	0.0248897	2227	ENSG00000136521	179604690	179627647	+	inside	19111	47	Overlapping	22957
chr10	100529401	100530000	600	*	ENSG00000166136	NDUFB8	NADH:ubiquinone oxidoreductase subunit B8 [Source:HGNC Symbol;Acc:HGNC:7703]	29	48.3333	0.703144	2.75582e-44	3.2305e-44	176	ENSG00000166136	100523740	100530000	-	inside	599	0	NearestLocation	6260
chr3	52716801	52718800	2000	*	ENSG00000114904	NEK4	NIMA related kinase 4 [Source:HGNC Symbol;Acc:HGNC:11399]	2	1	0.421391	0.06347	0.0656107	1147	ENSG00000114904	52708449	52770949	-	inside	54148	8352	Overlapping	62500
chr3	52738601	52749800	11200	*	ENSG00000114904	NEK4	NIMA related kinase 4 [Source:HGNC Symbol;Acc:HGNC:11399]	14	1.25	2.40063	0.0207534	0.0306396	1148	ENSG00000114904	52708449	52770949	-	inside	32348	21149	Overlapping	62500
chr3	52763401	52768600	5200	*	ENSG00000114904	NEK4	NIMA related kinase 4 [Source:HGNC Symbol;Acc:HGNC:11399]	10	1.92308	3.41553	0.0106944	0.0229904	1149	ENSG00000114904	52708449	52770949	-	inside	7548	2349	NearestLocation	62500
chr3	113002801	113006000	3200	*	ENSG00000163608	NEPRO	nucleolus and neural progenitor protein [Source:HGNC Symbol;Acc:HGNC:24496]	7	2.1875	6.404	0.00105481	0.0134983	1476	ENSG00000163608	113002440	113019861	-	inside	17060	361	Overlapping	17421
chr3	113011001	113014400	3400	*	ENSG00000163608	NEPRO	nucleolus and neural progenitor protein [Source:HGNC Symbol;Acc:HGNC:24496]	4	1.17647	2.41115	0.0206178	0.030523	1477	ENSG00000163608	113002440	113019861	-	inside	8860	5461	Overlapping	17421
chr3	113019201	113019800	600	*	ENSG00000163608	NEPRO	nucleolus and neural progenitor protein [Source:HGNC Symbol;Acc:HGNC:24496]	2	3.33333	3.71711	0.00867779	0.0207279	1478	ENSG00000163608	113002440	113019861	-	inside	660	61	Overlapping	17421
chr10	102398001	102398600	600	*	ENSG00000077150	NFKB2	nuclear factor kappa B subunit 2 [Source:HGNC Symbol;Acc:HGNC:7795]	22	36.6667	3.13975	2.47621e-53	4.56144e-53	186	ENSG00000077150	102394110	102402529	+	inside	3891	3891	NearestLocation	8419
chr3	101849401	101850200	800	*	ENSG00000144802	NFKBIZ	NFKB inhibitor zeta [Source:HGNC Symbol;Acc:HGNC:29805]	4	5	2.65435	0.0176855	0.0281085	1444	ENSG00000144802	101827991	101861022	+	inside	21410	10822	NearestLocation	33031
chr3	101858001	101859600	1600	*	ENSG00000144802	NFKBIZ	NFKB inhibitor zeta [Source:HGNC Symbol;Acc:HGNC:29805]	2	1.25	1.6458	0.0326564	0.0404063	1445	ENSG00000144802	101827991	101861022	+	inside	30010	1422	NearestLocation	33031
chr3	25732401	25737400	5000	*	ENSG00000151092	NGLY1	N-glycanase 1 [Source:HGNC Symbol;Acc:HGNC:17646]	7	1.4	2.27876	0.0223804	0.0322277	617	ENSG00000151092	25718944	25790039	-	inside	57638	13457	Overlapping	71095
chr3	25768001	25768600	600	*	ENSG00000151092	NGLY1	N-glycanase 1 [Source:HGNC Symbol;Acc:HGNC:17646]	3	5	7.95966	0.000253628	0.0113597	618	ENSG00000151092	25718944	25790039	-	inside	22038	21439	Overlapping	71095
chr3	25783201	25783600	400	*	ENSG00000151092	NGLY1	N-glycanase 1 [Source:HGNC Symbol;Acc:HGNC:17646]	4	10	3.51782	0.00996885	0.0219722	619	ENSG00000151092	25718944	25790039	-	inside	6838	6439	Overlapping	71095
chr3	49425201	49425600	400	*	ENSG00000145029	NICN1	nicolin 1 [Source:HGNC Symbol;Acc:HGNC:18317]	4	10	3.14766	0.0128162	0.0242357	1008	ENSG00000145029	49422946	49429326	-	inside	4125	2255	Overlapping	6380
chr3	52457801	52459000	1200	*	ENSG00000010322	NISCH	nischarin [Source:HGNC Symbol;Acc:HGNC:18006]	4	3.33333	1.56565	0.0341994	0.0416341	1129	ENSG00000010322	52455118	52493071	+	inside	2683	2683	NearestLocation	37953
chr3	52462001	52476600	14600	*	ENSG00000010322	NISCH	nischarin [Source:HGNC Symbol;Acc:HGNC:18006]	30	2.05479	3.27954	0.01173	0.0237109	1130	ENSG00000010322	52455118	52493071	+	inside	6883	6883	NearestLocation	37953
chr3	52479801	52493000	13200	*	ENSG00000010322	NISCH	nischarin [Source:HGNC Symbol;Acc:HGNC:18006]	28	2.12121	4.00315	0.00708149	0.0194441	1131	ENSG00000010322	52455118	52493071	+	inside	24683	71	Overlapping	37953
chr3	100344801	100346400	1600	*	ENSG00000114021	NIT2	nitrilase family member 2 [Source:HGNC Symbol;Acc:HGNC:29878]	4	2.5	0.886123	0.0498268	0.0538642	1419	ENSG00000114021	100334701	100361635	+	inside	10100	10100	NearestLocation	26934
chr3	100348801	100349800	1000	*	ENSG00000114021	NIT2	nitrilase family member 2 [Source:HGNC Symbol;Acc:HGNC:29878]	3	3	2.84897	0.0156027	0.0266254	1420	ENSG00000114021	100334701	100361635	+	inside	14100	11835	NearestLocation	26934
chr3	23907401	23908800	1400	*	ENSG00000197885	NKIRAS1	NFKB inhibitor interacting Ras like 1 [Source:HGNC Symbol;Acc:HGNC:17899]	2	1.42857	1.91506	0.0278879	0.036918	596	ENSG00000197885	23891660	23946591	-	inside	39190	15741	Overlapping	54931
chr3	23917201	23917600	400	*	ENSG00000197885	NKIRAS1	NFKB inhibitor interacting Ras like 1 [Source:HGNC Symbol;Acc:HGNC:17899]	3	7.5	3.81708	0.00808726	0.0203581	597	ENSG00000197885	23891660	23946591	-	inside	29390	25541	Overlapping	54931
chr3	23920601	23923600	3000	*	ENSG00000197885	NKIRAS1	NFKB inhibitor interacting Ras like 1 [Source:HGNC Symbol;Acc:HGNC:17899]	14	4.66667	5.1353	0.00301578	0.0157041	598	ENSG00000197885	23891660	23946591	-	inside	25990	22991	Overlapping	54931
chr3	42607201	42608600	1400	*	ENSG00000114857	NKTR	natural killer cell triggering receptor [Source:HGNC Symbol;Acc:HGNC:7833]	3	2.14286	4.95128	0.00348324	0.0162724	790	ENSG00000114857	42600614	42648741	+	inside	6587	6587	Overlapping	48127
chr3	42616401	42619200	2800	*	ENSG00000114857	NKTR	natural killer cell triggering receptor [Source:HGNC Symbol;Acc:HGNC:7833]	7	2.5	6.06752	0.00140734	0.0140258	791	ENSG00000114857	42600614	42648741	+	inside	15787	15787	Overlapping	48127
chr3	42638001	42638600	600	*	ENSG00000114857	NKTR	natural killer cell triggering receptor [Source:HGNC Symbol;Acc:HGNC:7833]	3	5	7.95824	0.000253975	0.0113597	792	ENSG00000114857	42600614	42648741	+	inside	37387	10141	Overlapping	48127
chr3	161234601	161235200	600	*	ENSG00000169251	NMD3	NMD3 ribosome export adaptor [Source:HGNC Symbol;Acc:HGNC:24250]	4	6.66667	2.44492	0.0201874	0.0301416	2105	ENSG00000169251	161104696	161253532	+	inside	129905	18332	Overlapping	148836
chr3	161238001	161243000	5000	*	ENSG00000169251	NMD3	NMD3 ribosome export adaptor [Source:HGNC Symbol;Acc:HGNC:24250]	7	1.4	1.68792	0.0318688	0.0397922	2106	ENSG00000169251	161104696	161253532	+	inside	133305	10532	Overlapping	148836
chr3	161247401	161253200	5800	*	ENSG00000169251	NMD3	NMD3 ribosome export adaptor [Source:HGNC Symbol;Acc:HGNC:24250]	20	3.44828	4.34457	0.00551972	0.0178291	2107	ENSG00000169251	161104696	161253532	+	inside	142705	332	Overlapping	148836
chr3	48296001	48301400	5400	*	ENSG00000172113	NME6	NME/NM23 nucleoside diphosphate kinase 6 [Source:HGNC Symbol;Acc:HGNC:20567]	9	1.66667	3.04946	0.0136806	0.0249821	944	ENSG00000172113	48293264	48301685	-	inside	5684	285	NearestLocation	8421
chr3	138261801	138264200	2400	*	ENSG00000181322	NME9	NME/NM23 family member 9 [Source:HGNC Symbol;Acc:HGNC:21343]	2	0.833333	0.40827	0.0638937	0.0658686	1875	ENSG00000181322	138261437	138329886	-	inside	68085	364	NearestLocation	68449
chr3	138271601	138277400	5800	*	ENSG00000181322	NME9	NME/NM23 family member 9 [Source:HGNC Symbol;Acc:HGNC:21343]	4	0.689655	0.637586	0.0567993	0.0596668	1876	ENSG00000181322	138261437	138329886	-	inside	58285	10164	NearestLocation	68449
chr3	138292201	138297200	5000	*	ENSG00000181322	NME9	NME/NM23 family member 9 [Source:HGNC Symbol;Acc:HGNC:21343]	9	1.8	4.52013	0.0048425	0.0169924	1877	ENSG00000181322	138261437	138329886	-	inside	37685	30764	NearestLocation	68449
chr3	138300201	138301600	1400	*	ENSG00000181322	NME9	NME/NM23 family member 9 [Source:HGNC Symbol;Acc:HGNC:21343]	2	1.42857	1.8909	0.0282906	0.036918	1878	ENSG00000181322	138261437	138329886	-	inside	29685	28286	NearestLocation	68449
chr10	15108201	15108600	400	*	ENSG00000152465	NMT2	N-myristoyltransferase 2 [Source:HGNC Symbol;Acc:HGNC:7858]	26	65	4.94075	1.40604e-60	4.15037e-60	26	ENSG00000152465	15102584	15168693	-	inside	60492	5617	Overlapping	66109
chr10	102157001	102157600	600	*	ENSG00000166197	NOLC1	nucleolar and coiled-body phosphoprotein 1 [Source:HGNC Symbol;Acc:HGNC:15608]	34	56.6667	9.73626	3.43096e-82	3.23302e-81	183	ENSG00000166197	102152176	102163871	+	inside	4825	4825	NearestLocation	11695
chr10	102159201	102159400	200	*	ENSG00000166197	NOLC1	nucleolar and coiled-body phosphoprotein 1 [Source:HGNC Symbol;Acc:HGNC:15608]	23	115	5.62817	1.80719e-63	7.14132e-63	184	ENSG00000166197	102152176	102163871	+	inside	7025	4471	NearestLocation	11695
chr10	102160201	102161000	800	*	ENSG00000166197	NOLC1	nucleolar and coiled-body phosphoprotein 1 [Source:HGNC Symbol;Acc:HGNC:15608]	44	55	8.90265	3.42484e-78	2.39739e-77	185	ENSG00000166197	102152176	102163871	+	inside	8025	2871	NearestLocation	11695
chr10	70250001	70250200	200	*	ENSG00000148734	NPFFR1	neuropeptide FF receptor 1 [Source:HGNC Symbol;Acc:HGNC:17425]	11	55	0.144381	2.46741e-42	2.773e-42	93	ENSG00000148734	70247329	70283676	-	inside	33675	2672	Overlapping	36347
chr3	132709601	132711800	2200	*	ENSG00000113971	NPHP3	nephrocystin 3 [Source:HGNC Symbol;Acc:HGNC:7907]	3	1.36364	3.24786	0.0119833	0.0239346	1778	ENSG00000113971	132680609	132722442	-	inside	12841	10642	Overlapping	41833
chr3	132716401	132718200	1800	*	ENSG00000113971	NPHP3	nephrocystin 3 [Source:HGNC Symbol;Acc:HGNC:7907]	2	1.11111	1.46397	0.0362424	0.0432875	1779	ENSG00000113971	132680609	132722442	-	inside	6041	4242	Overlapping	41833
chr3	132558201	132559000	800	*	ENSG00000274810	NPHP3-ACAD11	NPHP3-ACAD11 readthrough (NMD candidate) [Source:HGNC Symbol;Acc:HGNC:48351]	4	5	2.10588	0.0248718	0.0342782	1773	ENSG00000274810	132558142	132722459	-	inside	164258	59	Overlapping	164317
chr3	132659801	132660200	400	*	ENSG00000274810	NPHP3-ACAD11	NPHP3-ACAD11 readthrough (NMD candidate) [Source:HGNC Symbol;Acc:HGNC:48351]	3	7.5	4.14902	0.00637193	0.0188791	1774	ENSG00000274810	132558142	132722459	-	inside	62658	62259	Overlapping	164317
chr3	132660601	132661400	800	*	ENSG00000274810	NPHP3-ACAD11	NPHP3-ACAD11 readthrough (NMD candidate) [Source:HGNC Symbol;Acc:HGNC:48351]	3	3.75	2.67483	0.0174557	0.0279942	1775	ENSG00000274810	132558142	132722459	-	inside	61858	61059	Overlapping	164317
chr3	132664401	132666400	2000	*	ENSG00000274810	NPHP3-ACAD11	NPHP3-ACAD11 readthrough (NMD candidate) [Source:HGNC Symbol;Acc:HGNC:48351]	5	2.5	2.70758	0.0170936	0.0279109	1776	ENSG00000274810	132558142	132722459	-	inside	58058	56059	Overlapping	164317
chr3	132668601	132677800	9200	*	ENSG00000274810	NPHP3-ACAD11	NPHP3-ACAD11 readthrough (NMD candidate) [Source:HGNC Symbol;Acc:HGNC:48351]	25	2.71739	3.50786	0.0100376	0.0220593	1777	ENSG00000274810	132558142	132722459	-	inside	53858	44659	Overlapping	164317
chr3	132709601	132711800	2200	*	ENSG00000274810	NPHP3-ACAD11	NPHP3-ACAD11 readthrough (NMD candidate) [Source:HGNC Symbol;Acc:HGNC:48351]	3	1.36364	3.24786	0.0119833	0.0239346	1778	ENSG00000274810	132558142	132722459	-	inside	12858	10659	Overlapping	164317
chr3	132716401	132718200	1800	*	ENSG00000274810	NPHP3-ACAD11	NPHP3-ACAD11 readthrough (NMD candidate) [Source:HGNC Symbol;Acc:HGNC:48351]	2	1.11111	1.46397	0.0362424	0.0432875	1779	ENSG00000274810	132558142	132722459	-	inside	6058	4259	Overlapping	164317
chr10	96560201	96560400	200	*	ENSG00000235677	NPM1P26	nucleophosmin 1 (nucleolar phosphoprotein B23, numatrin) pseudogene 26 [Source:HGNC Symbol;Acc:HGNC:45205]	35	175	4.26311	8.51255e-58	2.08557e-57	155	ENSG00000235677	96560185	96560922	+	inside	16	16	NearestLocation	737
chr3	23954401	23954800	400	*	ENSG00000174738	NR1D2	nuclear receptor subfamily 1 group D member 2 [Source:HGNC Symbol;Acc:HGNC:7963]	3	7.5	4.84882	0.00377081	0.0162724	599	ENSG00000174738	23945260	23980618	+	inside	9141	9141	Overlapping	35358
chr3	23958801	23962200	3400	*	ENSG00000174738	NR1D2	nuclear receptor subfamily 1 group D member 2 [Source:HGNC Symbol;Acc:HGNC:7963]	6	1.76471	2.9407	0.0146963	0.0258647	600	ENSG00000174738	23945260	23980618	+	inside	13541	13541	Overlapping	35358
chr3	23966001	23966600	600	*	ENSG00000174738	NR1D2	nuclear receptor subfamily 1 group D member 2 [Source:HGNC Symbol;Acc:HGNC:7963]	5	8.33333	6.64458	0.00085459	0.0123251	601	ENSG00000174738	23945260	23980618	+	inside	20741	14018	Overlapping	35358
chr3	23975401	23978000	2600	*	ENSG00000174738	NR1D2	nuclear receptor subfamily 1 group D member 2 [Source:HGNC Symbol;Acc:HGNC:7963]	3	1.15385	2.59976	0.0183107	0.0287074	602	ENSG00000174738	23945260	23980618	+	inside	30141	2618	Overlapping	35358
chr3	14947601	14948400	800	*	ENSG00000177463	NR2C2	nuclear receptor subfamily 2 group C member 2 [Source:HGNC Symbol;Acc:HGNC:7972]	8	10	7.32786	0.000460831	0.0117743	520	ENSG00000177463	14947584	15053600	+	inside	17	17	NearestLocation	106016
chr3	14979001	14981800	2800	*	ENSG00000177463	NR2C2	nuclear receptor subfamily 2 group C member 2 [Source:HGNC Symbol;Acc:HGNC:7972]	3	1.07143	2.03697	0.0259278	0.035128	521	ENSG00000177463	14947584	15053600	+	inside	31417	31417	Overlapping	106016
chr3	14992801	14994400	1600	*	ENSG00000177463	NR2C2	nuclear receptor subfamily 2 group C member 2 [Source:HGNC Symbol;Acc:HGNC:7972]	2	1.25	1.27957	0.0402022	0.0458473	522	ENSG00000177463	14947584	15053600	+	inside	45217	45217	Overlapping	106016
chr3	15007201	15008400	1200	*	ENSG00000177463	NR2C2	nuclear receptor subfamily 2 group C member 2 [Source:HGNC Symbol;Acc:HGNC:7972]	2	1.66667	2.55719	0.0188112	0.0291221	523	ENSG00000177463	14947584	15053600	+	inside	59617	45200	Overlapping	106016
chr3	15013601	15020000	6400	*	ENSG00000177463	NR2C2	nuclear receptor subfamily 2 group C member 2 [Source:HGNC Symbol;Acc:HGNC:7972]	12	1.875	4.72612	0.00414309	0.0162724	524	ENSG00000177463	14947584	15053600	+	inside	66017	33600	Overlapping	106016
chr3	15030401	15031400	1000	*	ENSG00000177463	NR2C2	nuclear receptor subfamily 2 group C member 2 [Source:HGNC Symbol;Acc:HGNC:7972]	3	3	2.67881	0.0174113	0.0279942	525	ENSG00000177463	14947584	15053600	+	inside	82817	22200	Overlapping	106016
chr3	15034601	15038200	3600	*	ENSG00000177463	NR2C2	nuclear receptor subfamily 2 group C member 2 [Source:HGNC Symbol;Acc:HGNC:7972]	12	3.33333	3.91746	0.00753006	0.0199609	526	ENSG00000177463	14947584	15053600	+	inside	87017	15400	Overlapping	106016
chr3	94088001	94089400	1400	*	ENSG00000178694	NSUN3	NOP2/Sun RNA methyltransferase family member 3 [Source:HGNC Symbol;Acc:HGNC:26208]	2	1.42857	1.92394	0.027741	0.036856	1394	ENSG00000178694	94062916	94128545	+	inside	25085	25085	Overlapping	65629
chr10	103088401	103088800	400	*	ENSG00000076685	NT5C2	5'-nucleotidase, cytosolic II [Source:HGNC Symbol;Acc:HGNC:8022]	18	45	2.84583	3.39738e-52	6.12029e-52	191	ENSG00000076685	103088017	103193306	-	inside	104905	384	Overlapping	105289
chr3	52525801	52528000	2200	*	ENSG00000168268	NT5DC2	5'-nucleotidase domain containing 2 [Source:HGNC Symbol;Acc:HGNC:25717]	12	5.45455	0.92491	0.048803	0.0529848	1132	ENSG00000168268	52524385	52535054	-	inside	9253	1416	Overlapping	10669
chr3	52529801	52533000	3200	*	ENSG00000168268	NT5DC2	5'-nucleotidase domain containing 2 [Source:HGNC Symbol;Acc:HGNC:25717]	4	1.25	2.20387	0.0234326	0.0330094	1133	ENSG00000168268	52524385	52535054	-	inside	5253	2054	Overlapping	10669
chr10	73130001	73130400	400	*	ENSG00000166321	NUDT13	nudix hydrolase 13 [Source:HGNC Symbol;Acc:HGNC:18827]	24	60	6.76647	2.07696e-68	9.42325e-68	109	ENSG00000166321	73110375	73131828	+	inside	19626	1428	Overlapping	21453
chr3	13327401	13337000	9600	*	ENSG00000132182	NUP210	nucleoporin 210 [Source:HGNC Symbol;Acc:HGNC:30052]	12	1.25	1.39256	0.0377363	0.0444371	498	ENSG00000132182	13316235	13420309	-	inside	92908	11166	NearestLocation	104074
chr3	13339801	13358400	18600	*	ENSG00000132182	NUP210	nucleoporin 210 [Source:HGNC Symbol;Acc:HGNC:30052]	43	2.31183	4.25775	0.00588472	0.0183584	499	ENSG00000132182	13316235	13420309	-	inside	80508	23566	NearestLocation	104074
chr3	13365801	13385000	19200	*	ENSG00000132182	NUP210	nucleoporin 210 [Source:HGNC Symbol;Acc:HGNC:30052]	57	2.96875	5.40742	0.0024277	0.0141857	500	ENSG00000132182	13316235	13420309	-	inside	54508	35309	NearestLocation	104074
chr13	25340601	25341000	400	*	ENSG00000139496	NUP58	nucleoporin 58 [Source:HGNC Symbol;Acc:HGNC:20261]	26	65	0.733173	2.24889e-162	2.54222e-162	235	ENSG00000139496	25301524	25349800	+	inside	39077	8800	Overlapping	48276
chr3	101801001	101803400	2400	*	ENSG00000144815	NXPE3	neurexophilin and PC-esterase domain family member 3 [Source:HGNC Symbol;Acc:HGNC:28238]	2	0.833333	0.0151641	0.0776344	0.0782207	1442	ENSG00000144815	101779202	101827392	+	inside	21799	21799	Overlapping	48190
chr3	101822801	101827200	4400	*	ENSG00000144815	NXPE3	neurexophilin and PC-esterase domain family member 3 [Source:HGNC Symbol;Acc:HGNC:28238]	21	4.77273	5.04733	0.00323169	0.0162724	1443	ENSG00000144815	101779202	101827392	+	inside	43599	192	Overlapping	48190
chr3	9755001	9760000	5000	*	ENSG00000114026	OGG1	8-oxoguanine DNA glycosylase [Source:HGNC Symbol;Acc:HGNC:8125]	30	6	7.88835	0.000271654	0.0113597	384	ENSG00000114026	9749944	9788219	+	inside	5057	5057	NearestLocation	38275
chr3	9760401	9770000	9600	*	ENSG00000114026	OGG1	8-oxoguanine DNA glycosylase [Source:HGNC Symbol;Acc:HGNC:8125]	30	3.125	4.97792	0.00341176	0.0162724	385	ENSG00000114026	9749944	9788219	+	inside	10457	10457	Overlapping	38275
chr3	9773801	9774200	400	*	ENSG00000114026	OGG1	8-oxoguanine DNA glycosylase [Source:HGNC Symbol;Acc:HGNC:8125]	2	5	5.47674	0.00229552	0.0140258	386	ENSG00000114026	9749944	9788219	+	inside	23857	14019	Overlapping	38275
chr3	9781401	9783400	2000	*	ENSG00000114026	OGG1	8-oxoguanine DNA glycosylase [Source:HGNC Symbol;Acc:HGNC:8125]	11	5.5	4.46678	0.00504001	0.0171731	387	ENSG00000114026	9749944	9788219	+	inside	31457	4819	Overlapping	38275
chr3	9784401	9785400	1000	*	ENSG00000114026	OGG1	8-oxoguanine DNA glycosylase [Source:HGNC Symbol;Acc:HGNC:8125]	4	4	1.2372	0.0411599	0.0467454	388	ENSG00000114026	9749944	9788219	+	inside	34457	2819	Overlapping	38275
chr15	41284001	41284200	200	*	ENSG00000247556	OIP5-AS1	OIP5 antisense RNA 1 [Source:HGNC Symbol;Acc:HGNC:43563]	47	235	4.35294	0	0	284	ENSG00000247556	41283990	41309737	+	inside	11	11	NearestLocation	25747
chr3	193612001	193616200	4200	*	ENSG00000198836	OPA1	OPA1, mitochondrial dynamin like GTPase [Source:HGNC Symbol;Acc:HGNC:8140]	5	1.19048	3.53647	0.00984134	0.0219722	2376	ENSG00000198836	193593144	193697823	+	inside	18857	18857	Overlapping	104679
chr3	193628001	193633200	5200	*	ENSG00000198836	OPA1	OPA1, mitochondrial dynamin like GTPase [Source:HGNC Symbol;Acc:HGNC:8140]	7	1.34615	3.11328	0.0131133	0.0244179	2377	ENSG00000198836	193593144	193697823	+	inside	34857	34857	Overlapping	104679
chr3	193636401	193638200	1800	*	ENSG00000198836	OPA1	OPA1, mitochondrial dynamin like GTPase [Source:HGNC Symbol;Acc:HGNC:8140]	5	2.77778	3.72562	0.00862611	0.0207279	2378	ENSG00000198836	193593144	193697823	+	inside	43257	43257	Overlapping	104679
chr3	193640401	193650400	10000	*	ENSG00000198836	OPA1	OPA1, mitochondrial dynamin like GTPase [Source:HGNC Symbol;Acc:HGNC:8140]	8	0.8	0.884557	0.0498685	0.0538836	2379	ENSG00000198836	193593144	193697823	+	inside	47257	47257	Overlapping	104679
chr3	193655401	193659200	3800	*	ENSG00000198836	OPA1	OPA1, mitochondrial dynamin like GTPase [Source:HGNC Symbol;Acc:HGNC:8140]	5	1.31579	0.465429	0.0620639	0.0642744	2380	ENSG00000198836	193593144	193697823	+	inside	62257	38623	Overlapping	104679
chr3	193664801	193671200	6400	*	ENSG00000198836	OPA1	OPA1, mitochondrial dynamin like GTPase [Source:HGNC Symbol;Acc:HGNC:8140]	6	0.9375	2.43926	0.0202591	0.030189	2381	ENSG00000198836	193593144	193697823	+	inside	71657	26623	Overlapping	104679
chr3	193693001	193696600	3600	*	ENSG00000198836	OPA1	OPA1, mitochondrial dynamin like GTPase [Source:HGNC Symbol;Acc:HGNC:8140]	6	1.66667	4.77494	0.00399121	0.0162724	2382	ENSG00000198836	193593144	193697823	+	inside	99857	1223	Overlapping	104679
chr3	31658401	31663600	5200	*	ENSG00000144645	OSBPL10	oxysterol binding protein like 10 [Source:HGNC Symbol;Acc:HGNC:16395]	8	1.53846	2.406	0.0206841	0.0305812	646	ENSG00000144645	31657890	32077580	-	inside	419179	511	Overlapping	419690
chr3	31668401	31668800	400	*	ENSG00000144645	OSBPL10	oxysterol binding protein like 10 [Source:HGNC Symbol;Acc:HGNC:16395]	3	7.5	5.06481	0.00318771	0.0162724	647	ENSG00000144645	31657890	32077580	-	inside	409179	10511	Overlapping	419690
chr3	31733201	31734600	1400	*	ENSG00000144645	OSBPL10	oxysterol binding protein like 10 [Source:HGNC Symbol;Acc:HGNC:16395]	2	1.42857	1.89953	0.0281461	0.036918	648	ENSG00000144645	31657890	32077580	-	inside	344379	75311	Overlapping	419690
chr3	31773201	31776600	3400	*	ENSG00000144645	OSBPL10	oxysterol binding protein like 10 [Source:HGNC Symbol;Acc:HGNC:16395]	3	0.882353	0.953511	0.0480589	0.0523272	649	ENSG00000144645	31657890	32077580	-	inside	304379	115311	Overlapping	419690
chr3	31894201	31895800	1600	*	ENSG00000144645	OSBPL10	oxysterol binding protein like 10 [Source:HGNC Symbol;Acc:HGNC:16395]	2	1.25	1.27962	0.0402011	0.0458473	650	ENSG00000144645	31657890	32077580	-	inside	183379	181780	Overlapping	419690
chr3	31908001	31908800	800	*	ENSG00000144645	OSBPL10	oxysterol binding protein like 10 [Source:HGNC Symbol;Acc:HGNC:16395]	2	2.5	3.8748	0.00776257	0.0199609	651	ENSG00000144645	31657890	32077580	-	inside	169579	168780	Overlapping	419690
chr3	31919001	31919800	800	*	ENSG00000144645	OSBPL10	oxysterol binding protein like 10 [Source:HGNC Symbol;Acc:HGNC:16395]	2	2.5	3.87482	0.00776247	0.0199609	652	ENSG00000144645	31657890	32077580	-	inside	158579	157780	Overlapping	419690
chr3	31925201	31926600	1400	*	ENSG00000144645	OSBPL10	oxysterol binding protein like 10 [Source:HGNC Symbol;Acc:HGNC:16395]	2	1.42857	1.87974	0.0284782	0.036918	653	ENSG00000144645	31657890	32077580	-	inside	152379	150980	Overlapping	419690
chr3	31975801	31983400	7600	*	ENSG00000144645	OSBPL10	oxysterol binding protein like 10 [Source:HGNC Symbol;Acc:HGNC:16395]	10	1.31579	2.42726	0.0204116	0.0303365	654	ENSG00000144645	31657890	32077580	-	inside	101779	94180	Overlapping	419690
chr3	31990201	31990800	600	*	ENSG00000144645	OSBPL10	oxysterol binding protein like 10 [Source:HGNC Symbol;Acc:HGNC:16395]	5	8.33333	7.19927	0.000518788	0.0117743	655	ENSG00000144645	31657890	32077580	-	inside	87379	86780	Overlapping	419690
chr3	125539801	125541000	1200	*	ENSG00000144909	OSBPL11	oxysterol binding protein like 11 [Source:HGNC Symbol;Acc:HGNC:16397]	3	2.5	2.34589	0.0214714	0.0313769	1637	ENSG00000144909	125528858	125595090	-	inside	55289	10943	Overlapping	66232
chr3	125545601	125547800	2200	*	ENSG00000144909	OSBPL11	oxysterol binding protein like 11 [Source:HGNC Symbol;Acc:HGNC:16397]	3	1.36364	3.14734	0.012819	0.0242357	1638	ENSG00000144909	125528858	125595090	-	inside	49489	16743	Overlapping	66232
chr3	125552001	125553000	1000	*	ENSG00000144909	OSBPL11	oxysterol binding protein like 11 [Source:HGNC Symbol;Acc:HGNC:16397]	2	2	2.85566	0.0155349	0.0265781	1639	ENSG00000144909	125528858	125595090	-	inside	43089	23143	Overlapping	66232
chr3	16265201	16265600	400	*	ENSG00000154814	OXNAD1	oxidoreductase NAD binding domain containing 1 [Source:HGNC Symbol;Acc:HGNC:25128]	2	5	5.48166	0.00228638	0.0140258	564	ENSG00000154814	16265160	16350299	+	inside	41	41	NearestLocation	85139
chr3	16269001	16271600	2600	*	ENSG00000154814	OXNAD1	oxidoreductase NAD binding domain containing 1 [Source:HGNC Symbol;Acc:HGNC:25128]	4	1.53846	2.7403	0.0167381	0.0275859	565	ENSG00000154814	16265160	16350299	+	inside	3841	3841	NearestLocation	85139
chr3	16322401	16323600	1200	*	ENSG00000154814	OXNAD1	oxidoreductase NAD binding domain containing 1 [Source:HGNC Symbol;Acc:HGNC:25128]	2	1.66667	2.5108	0.0193699	0.029347	566	ENSG00000154814	16265160	16350299	+	inside	57241	26699	Overlapping	85139
chr3	25783201	25783600	400	*	ENSG00000151093	OXSM	3-oxoacyl-ACP synthase, mitochondrial [Source:HGNC Symbol;Acc:HGNC:26063]	4	10	3.51782	0.00996885	0.0219722	619	ENSG00000151093	25782917	25794534	+	inside	284	284	NearestLocation	11617
chr3	25790001	25792000	2000	*	ENSG00000151093	OXSM	3-oxoacyl-ACP synthase, mitochondrial [Source:HGNC Symbol;Acc:HGNC:26063]	10	5	8.29166	0.000183458	0.0113597	620	ENSG00000151093	25782917	25794534	+	inside	7084	2534	Overlapping	11617
chr3	38165401	38166200	800	*	ENSG00000172939	OXSR1	oxidative stress responsive 1 [Source:HGNC Symbol;Acc:HGNC:8508]	8	10	3.57581	0.00957693	0.0217915	740	ENSG00000172939	38165089	38255488	+	inside	312	312	NearestLocation	90399
chr3	38198601	38199000	400	*	ENSG00000172939	OXSR1	oxidative stress responsive 1 [Source:HGNC Symbol;Acc:HGNC:8508]	3	7.5	4.88566	0.00366507	0.0162724	741	ENSG00000172939	38165089	38255488	+	inside	33512	33512	NearestLocation	90399
chr3	38230201	38230600	400	*	ENSG00000172939	OXSR1	oxidative stress responsive 1 [Source:HGNC Symbol;Acc:HGNC:8508]	3	7.5	4.84748	0.00377472	0.0162724	742	ENSG00000172939	38165089	38255488	+	inside	65112	24888	Overlapping	90399
chr3	38251401	38255200	3800	*	ENSG00000172939	OXSR1	oxidative stress responsive 1 [Source:HGNC Symbol;Acc:HGNC:8508]	24	6.31579	8.38447	0.000167367	0.0113597	743	ENSG00000172939	38165089	38255488	+	inside	86312	288	Overlapping	90399
chr3	8767601	8768000	400	*	ENSG00000180914	OXTR	oxytocin receptor [Source:HGNC Symbol;Acc:HGNC:8529]	2	5	5.47405	0.00230052	0.0140258	353	ENSG00000180914	8750408	8769628	-	inside	2027	1628	NearestLocation	19220
chr3	196740201	196760800	20600	*	ENSG00000180370	PAK2	p21 (RAC1) activated kinase 2 [Source:HGNC Symbol;Acc:HGNC:8591]	37	1.79612	4.40835	0.0052645	0.0174861	2500	ENSG00000180370	196739857	196832647	+	inside	344	344	Overlapping	92790
chr3	196763801	196765800	2000	*	ENSG00000180370	PAK2	p21 (RAC1) activated kinase 2 [Source:HGNC Symbol;Acc:HGNC:8591]	2	1	0.211773	0.0705051	0.0720295	2501	ENSG00000180370	196739857	196832647	+	inside	23944	23944	Overlapping	92790
chr3	196769001	196771400	2400	*	ENSG00000180370	PAK2	p21 (RAC1) activated kinase 2 [Source:HGNC Symbol;Acc:HGNC:8591]	4	1.66667	4.01752	0.00700864	0.0194086	2502	ENSG00000180370	196739857	196832647	+	inside	29144	29144	Overlapping	92790
chr3	196773801	196791000	17200	*	ENSG00000180370	PAK2	p21 (RAC1) activated kinase 2 [Source:HGNC Symbol;Acc:HGNC:8591]	27	1.56977	2.91368	0.0149584	0.0261743	2503	ENSG00000180370	196739857	196832647	+	inside	33944	33944	Overlapping	92790
chr3	196795601	196797600	2000	*	ENSG00000180370	PAK2	p21 (RAC1) activated kinase 2 [Source:HGNC Symbol;Acc:HGNC:8591]	4	2	3.60733	0.00936959	0.0215636	2504	ENSG00000180370	196739857	196832647	+	inside	55744	35047	Overlapping	92790
chr3	196800801	196820400	19600	*	ENSG00000180370	PAK2	p21 (RAC1) activated kinase 2 [Source:HGNC Symbol;Acc:HGNC:8591]	34	1.73469	2.68879	0.0173005	0.0279942	2505	ENSG00000180370	196739857	196832647	+	inside	60944	12247	Overlapping	92790
chr3	196822601	196828800	6200	*	ENSG00000180370	PAK2	p21 (RAC1) activated kinase 2 [Source:HGNC Symbol;Acc:HGNC:8591]	14	2.25806	4.3982	0.00530441	0.0174861	2506	ENSG00000180370	196739857	196832647	+	inside	82744	3847	Overlapping	92790
chr3	196829001	196832400	3400	*	ENSG00000180370	PAK2	p21 (RAC1) activated kinase 2 [Source:HGNC Symbol;Acc:HGNC:8591]	28	8.23529	5.74534	0.00184265	0.0140258	2507	ENSG00000180370	196739857	196832647	+	inside	89144	247	Overlapping	92790
chr13	28214801	28215000	200	*	ENSG00000152520	PAN3	PAN3 poly(A) specific ribonuclease subunit [Source:HGNC Symbol;Acc:HGNC:29991]	21	105	4.17751	2.99269e-194	4.09525e-194	242	ENSG00000152520	28138506	28295335	+	inside	76295	76295	Overlapping	156829
chr3	183833401	183837200	3800	*	ENSG00000175193	PARL	presenilin associated rhomboid like [Source:HGNC Symbol;Acc:HGNC:18253]	7	1.84211	0.871181	0.0502257	0.054218	2281	ENSG00000175193	183829385	183884933	-	inside	51532	4016	Overlapping	55548
chr3	183840601	183847400	6800	*	ENSG00000175193	PARL	presenilin associated rhomboid like [Source:HGNC Symbol;Acc:HGNC:18253]	16	2.35294	3.06068	0.0135794	0.0249229	2282	ENSG00000175193	183829385	183884933	-	inside	44332	11216	Overlapping	55548
chr3	183849801	183853800	4000	*	ENSG00000175193	PARL	presenilin associated rhomboid like [Source:HGNC Symbol;Acc:HGNC:18253]	3	0.75	0.990157	0.0471188	0.0515297	2283	ENSG00000175193	183829385	183884933	-	inside	35132	20416	Overlapping	55548
chr3	183857601	183867000	9400	*	ENSG00000175193	PARL	presenilin associated rhomboid like [Source:HGNC Symbol;Acc:HGNC:18253]	13	1.38298	4.03141	0.00693884	0.0194044	2284	ENSG00000175193	183829385	183884933	-	inside	27332	17933	Overlapping	55548
chr3	122699001	122702200	3200	*	ENSG00000173193	PARP14	poly(ADP-ribose) polymerase family member 14 [Source:HGNC Symbol;Acc:HGNC:29232]	8	2.5	5.92721	0.00158386	0.0140258	1580	ENSG00000173193	122680618	122730840	+	inside	18383	18383	NearestLocation	50222
chr3	122713201	122714400	1200	*	ENSG00000173193	PARP14	poly(ADP-ribose) polymerase family member 14 [Source:HGNC Symbol;Acc:HGNC:29232]	3	2.5	2.24038	0.0229145	0.0325831	1581	ENSG00000173193	122680618	122730840	+	inside	32583	16440	NearestLocation	50222
chr3	122726801	122730400	3600	*	ENSG00000173193	PARP14	poly(ADP-ribose) polymerase family member 14 [Source:HGNC Symbol;Acc:HGNC:29232]	7	1.94444	4.86481	0.00372459	0.0162724	1582	ENSG00000173193	122680618	122730840	+	inside	46183	440	NearestLocation	50222
chr3	122637801	122639000	1200	*	ENSG00000173200	PARP15	poly(ADP-ribose) polymerase family member 15 [Source:HGNC Symbol;Acc:HGNC:26876]	8	6.66667	5.84697	0.00169366	0.0140258	1579	ENSG00000173200	122577602	122639047	+	inside	60199	47	Overlapping	61445
chr15	65296001	65296200	200	*	ENSG00000138617	PARP16	poly(ADP-ribose) polymerase family member 16 [Source:HGNC Symbol;Acc:HGNC:26040]	63	315	19.2886	0	0	287	ENSG00000138617	65234460	65300618	-	inside	4617	4418	Overlapping	66158
chr3	122533001	122536600	3600	*	ENSG00000138496	PARP9	poly(ADP-ribose) polymerase family member 9 [Source:HGNC Symbol;Acc:HGNC:24118]	6	1.66667	3.03417	0.0138197	0.0250545	1574	ENSG00000138496	122527924	122564577	-	inside	31576	5077	Overlapping	36653
chr3	122543801	122546800	3000	*	ENSG00000138496	PARP9	poly(ADP-ribose) polymerase family member 9 [Source:HGNC Symbol;Acc:HGNC:24118]	4	1.33333	2.97052	0.0144116	0.0257495	1575	ENSG00000138496	122527924	122564577	-	inside	20776	15877	Overlapping	36653
chr3	122556401	122557800	1400	*	ENSG00000138496	PARP9	poly(ADP-ribose) polymerase family member 9 [Source:HGNC Symbol;Acc:HGNC:24118]	4	2.85714	4.06681	0.00676366	0.0192802	1576	ENSG00000138496	122527924	122564577	-	inside	8176	6777	Overlapping	36653
chr10	68332001	68332200	200	*	ENSG00000108187	PBLD	phenazine biosynthesis like protein domain containing [Source:HGNC Symbol;Acc:HGNC:23301]	12	60	0.842596	8.82997e-45	1.04698e-44	82	ENSG00000108187	68282660	68333049	-	inside	1048	849	Overlapping	50389
chr3	52566601	52586600	20000	*	ENSG00000163939	PBRM1	polybromo 1 [Source:HGNC Symbol;Acc:HGNC:30064]	20	1	1.71686	0.0313369	0.0392984	1136	ENSG00000163939	52545352	52685917	-	inside	119316	21249	Overlapping	140565
chr3	52590601	52593400	2800	*	ENSG00000163939	PBRM1	polybromo 1 [Source:HGNC Symbol;Acc:HGNC:30064]	3	1.07143	0.82227	0.0515494	0.0553308	1137	ENSG00000163939	52545352	52685917	-	inside	95316	45249	Overlapping	140565
chr3	52601801	52606600	4800	*	ENSG00000163939	PBRM1	polybromo 1 [Source:HGNC Symbol;Acc:HGNC:30064]	4	0.833333	1.3795	0.0380149	0.0446493	1138	ENSG00000163939	52545352	52685917	-	inside	84116	56449	Overlapping	140565
chr3	52609401	52613600	4200	*	ENSG00000163939	PBRM1	polybromo 1 [Source:HGNC Symbol;Acc:HGNC:30064]	7	1.66667	4.52039	0.00484157	0.0169924	1139	ENSG00000163939	52545352	52685917	-	inside	76516	64049	Overlapping	140565
chr3	52631601	52644800	13200	*	ENSG00000163939	PBRM1	polybromo 1 [Source:HGNC Symbol;Acc:HGNC:30064]	17	1.28788	1.70675	0.0315218	0.0394763	1140	ENSG00000163939	52545352	52685917	-	inside	54316	41117	Overlapping	140565
chr3	52651601	52654400	2800	*	ENSG00000163939	PBRM1	polybromo 1 [Source:HGNC Symbol;Acc:HGNC:30064]	4	1.42857	1.73613	0.0309868	0.0390217	1141	ENSG00000163939	52545352	52685917	-	inside	34316	31517	Overlapping	140565
chr3	52674401	52675000	600	*	ENSG00000163939	PBRM1	polybromo 1 [Source:HGNC Symbol;Acc:HGNC:30064]	2	3.33333	4.63055	0.0044555	0.0162724	1142	ENSG00000163939	52545352	52685917	-	inside	11516	10917	Overlapping	140565
chr3	51957601	51961200	3600	*	ENSG00000090097	PCBP4	poly(rC) binding protein 4 [Source:HGNC Symbol;Acc:HGNC:8652]	9	2.5	5.29769	0.00265107	0.0147261	1098	ENSG00000090097	51957454	51974016	-	inside	16415	147	Overlapping	16562
chr3	51964401	51964800	400	*	ENSG00000090097	PCBP4	poly(rC) binding protein 4 [Source:HGNC Symbol;Acc:HGNC:8652]	2	5	5.49025	0.00227051	0.0140258	1099	ENSG00000090097	51957454	51974016	-	inside	9615	6947	Overlapping	16562
chr3	51970201	51971400	1200	*	ENSG00000090097	PCBP4	poly(rC) binding protein 4 [Source:HGNC Symbol;Acc:HGNC:8652]	14	11.6667	7.87408	0.0002754	0.0113597	1100	ENSG00000090097	51957454	51974016	-	inside	3815	2616	Overlapping	16562
chr3	51971801	51973800	2000	*	ENSG00000090097	PCBP4	poly(rC) binding protein 4 [Source:HGNC Symbol;Acc:HGNC:8652]	11	5.5	6.17688	0.00128244	0.0140258	1101	ENSG00000090097	51957454	51974016	-	inside	2215	216	NearestLocation	16562
chr3	136256401	136259400	3000	*	ENSG00000114054	PCCB	propionyl-CoA carboxylase beta subunit [Source:HGNC Symbol;Acc:HGNC:8654]	8	2.66667	2.07926	0.0252754	0.0345955	1810	ENSG00000114054	136250306	136337896	+	inside	6095	6095	NearestLocation	87590
chr3	136261001	136262200	1200	*	ENSG00000114054	PCCB	propionyl-CoA carboxylase beta subunit [Source:HGNC Symbol;Acc:HGNC:8654]	8	6.66667	2.77559	0.0163619	0.0272731	1811	ENSG00000114054	136250306	136337896	+	inside	10695	10695	NearestLocation	87590
chr3	136297601	136300600	3000	*	ENSG00000114054	PCCB	propionyl-CoA carboxylase beta subunit [Source:HGNC Symbol;Acc:HGNC:8654]	14	4.66667	4.58443	0.00461364	0.0166579	1812	ENSG00000114054	136250306	136337896	+	inside	47295	37296	NearestLocation	87590
chr3	136316401	136317200	800	*	ENSG00000114054	PCCB	propionyl-CoA carboxylase beta subunit [Source:HGNC Symbol;Acc:HGNC:8654]	4	5	1.57587	0.0339994	0.0414641	1813	ENSG00000114054	136250306	136337896	+	inside	66095	20696	NearestLocation	87590
chr3	136328601	136329000	400	*	ENSG00000114054	PCCB	propionyl-CoA carboxylase beta subunit [Source:HGNC Symbol;Acc:HGNC:8654]	4	10	3.42307	0.0106395	0.0229375	1814	ENSG00000114054	136250306	136337896	+	inside	78295	8896	NearestLocation	87590
chr13	113185801	113186000	200	*	ENSG00000126226	PCID2	PCI domain containing 2 [Source:HGNC Symbol;Acc:HGNC:25653]	40	200	10.9293	4.12799e-265	2.68319e-264	275	ENSG00000126226	113177539	113208715	-	inside	22914	8262	Overlapping	31176
chr3	101574401	101577200	2800	*	ENSG00000081154	PCNP	PEST proteolytic signal containing nuclear protein [Source:HGNC Symbol;Acc:HGNC:30023]	9	3.21429	1.8347	0.0292461	0.0376017	1433	ENSG00000081154	101574095	101594437	+	inside	306	306	Overlapping	20342
chr3	196228001	196229200	1200	*	ENSG00000161217	PCYT1A	phosphate cytidylyltransferase 1, choline, alpha [Source:HGNC Symbol;Acc:HGNC:8754]	4	3.33333	4.65798	0.00436376	0.0162724	2461	ENSG00000161217	196214222	196287957	-	inside	59956	13779	Overlapping	73735
chr3	196234801	196238600	3800	*	ENSG00000161217	PCYT1A	phosphate cytidylyltransferase 1, choline, alpha [Source:HGNC Symbol;Acc:HGNC:8754]	33	8.68421	7.36354	0.000445844	0.0117743	2462	ENSG00000161217	196214222	196287957	-	inside	53156	20579	Overlapping	73735
chr3	196238801	196248400	9600	*	ENSG00000161217	PCYT1A	phosphate cytidylyltransferase 1, choline, alpha [Source:HGNC Symbol;Acc:HGNC:8754]	28	2.91667	3.73937	0.00854313	0.0207279	2463	ENSG00000161217	196214222	196287957	-	inside	49156	24579	Overlapping	73735
chr3	196250601	196252200	1600	*	ENSG00000161217	PCYT1A	phosphate cytidylyltransferase 1, choline, alpha [Source:HGNC Symbol;Acc:HGNC:8754]	2	1.25	1.78457	0.030121	0.0383797	2464	ENSG00000161217	196214222	196287957	-	inside	37356	35757	Overlapping	73735
chr3	196256601	196259000	2400	*	ENSG00000161217	PCYT1A	phosphate cytidylyltransferase 1, choline, alpha [Source:HGNC Symbol;Acc:HGNC:8754]	3	1.25	2.93888	0.0147138	0.0258647	2465	ENSG00000161217	196214222	196287957	-	inside	31356	28957	Overlapping	73735
chr3	196268601	196271200	2600	*	ENSG00000161217	PCYT1A	phosphate cytidylyltransferase 1, choline, alpha [Source:HGNC Symbol;Acc:HGNC:8754]	5	1.92308	4.11457	0.00653356	0.0189657	2466	ENSG00000161217	196214222	196287957	-	inside	19356	16757	NearestLocation	73735
chr3	196276601	196280400	3800	*	ENSG00000161217	PCYT1A	phosphate cytidylyltransferase 1, choline, alpha [Source:HGNC Symbol;Acc:HGNC:8754]	3	0.789474	0.672643	0.0557716	0.058696	2467	ENSG00000161217	196214222	196287957	-	inside	11356	7557	NearestLocation	73735
chr3	167719801	167722400	2600	*	ENSG00000114209	PDCD10	programmed cell death 10 [Source:HGNC Symbol;Acc:HGNC:8761]	6	2.30769	0.757479	0.0533454	0.0568817	2110	ENSG00000114209	167683298	167734939	-	inside	15138	12539	NearestLocation	51641
chr10	110881201	110881600	400	*	ENSG00000150593	PDCD4	programmed cell death 4 (neoplastic transformation inhibitor) [Source:HGNC Symbol;Acc:HGNC:8763]	36	90	3.68568	1.76848e-55	3.67184e-55	193	ENSG00000150593	110871795	110900006	+	inside	9406	9406	Overlapping	28211
chr3	33798801	33807600	8800	*	ENSG00000170248	PDCD6IP	programmed cell death 6 interacting protein [Source:HGNC Symbol;Acc:HGNC:8766]	12	1.36364	1.83882	0.0291752	0.0375535	700	ENSG00000170248	33798352	33869707	+	inside	449	449	NearestLocation	71355
chr3	33815401	33817400	2000	*	ENSG00000170248	PDCD6IP	programmed cell death 6 interacting protein [Source:HGNC Symbol;Acc:HGNC:8766]	4	2	2.8527	0.0155649	0.0265823	701	ENSG00000170248	33798352	33869707	+	inside	17049	17049	NearestLocation	71355
chr3	33820601	33822000	1400	*	ENSG00000170248	PDCD6IP	programmed cell death 6 interacting protein [Source:HGNC Symbol;Acc:HGNC:8766]	3	2.14286	4.38957	0.00533856	0.0175476	702	ENSG00000170248	33798352	33869707	+	inside	22249	22249	NearestLocation	71355
chr3	33825201	33825800	600	*	ENSG00000170248	PDCD6IP	programmed cell death 6 interacting protein [Source:HGNC Symbol;Acc:HGNC:8766]	3	5	4.10168	0.006595	0.0191028	703	ENSG00000170248	33798352	33869707	+	inside	26849	26849	NearestLocation	71355
chr3	33828801	33829800	1000	*	ENSG00000170248	PDCD6IP	programmed cell death 6 interacting protein [Source:HGNC Symbol;Acc:HGNC:8766]	2	2	3.19566	0.0124112	0.024077	704	ENSG00000170248	33798352	33869707	+	inside	30449	30449	NearestLocation	71355
chr3	33841801	33845600	3800	*	ENSG00000170248	PDCD6IP	programmed cell death 6 interacting protein [Source:HGNC Symbol;Acc:HGNC:8766]	4	1.05263	1.62481	0.0330549	0.0407691	705	ENSG00000170248	33798352	33869707	+	inside	43449	24107	NearestLocation	71355
chr3	57560601	57562600	2000	*	ENSG00000174840	PDE12	phosphodiesterase 12 [Source:HGNC Symbol;Acc:HGNC:25386]	12	6	5.97799	0.00151777	0.0140258	1227	ENSG00000174840	57556276	57566844	+	inside	4325	4244	NearestLocation	10568
chr3	57563601	57565400	1800	*	ENSG00000174840	PDE12	phosphodiesterase 12 [Source:HGNC Symbol;Acc:HGNC:25386]	10	5.55556	5.36717	0.00250758	0.0142246	1228	ENSG00000174840	57556276	57566844	+	inside	7325	1444	NearestLocation	10568
chr3	123106601	123110800	4200	*	ENSG00000065485	PDIA5	protein disulfide isomerase family A member 5 [Source:HGNC Symbol;Acc:HGNC:24811]	30	7.14286	8.20012	0.000200734	0.0113597	1585	ENSG00000065485	123067062	123225227	+	inside	39539	39539	NearestLocation	158165
chr3	123119801	123121200	1400	*	ENSG00000065485	PDIA5	protein disulfide isomerase family A member 5 [Source:HGNC Symbol;Acc:HGNC:24811]	3	2.14286	1.7659	0.0304522	0.0386421	1586	ENSG00000065485	123067062	123225227	+	inside	52739	52739	NearestLocation	158165
chr3	123124001	123125800	1800	*	ENSG00000065485	PDIA5	protein disulfide isomerase family A member 5 [Source:HGNC Symbol;Acc:HGNC:24811]	4	2.22222	4.93391	0.00353058	0.0162724	1587	ENSG00000065485	123067062	123225227	+	inside	56939	56939	NearestLocation	158165
chr3	123131801	123132600	800	*	ENSG00000065485	PDIA5	protein disulfide isomerase family A member 5 [Source:HGNC Symbol;Acc:HGNC:24811]	4	5	2.81854	0.0159138	0.026858	1588	ENSG00000065485	123067062	123225227	+	inside	64739	64739	NearestLocation	158165
chr3	123139201	123140000	800	*	ENSG00000065485	PDIA5	protein disulfide isomerase family A member 5 [Source:HGNC Symbol;Acc:HGNC:24811]	4	5	2.16679	0.0239687	0.0334452	1589	ENSG00000065485	123067062	123225227	+	inside	72139	72139	Overlapping	158165
chr3	123142401	123150600	8200	*	ENSG00000065485	PDIA5	protein disulfide isomerase family A member 5 [Source:HGNC Symbol;Acc:HGNC:24811]	19	2.31707	5.00932	0.00332923	0.0162724	1590	ENSG00000065485	123067062	123225227	+	inside	75339	74627	Overlapping	158165
chr3	123154201	123156800	2600	*	ENSG00000065485	PDIA5	protein disulfide isomerase family A member 5 [Source:HGNC Symbol;Acc:HGNC:24811]	4	1.53846	1.64631	0.0326468	0.0404063	1591	ENSG00000065485	123067062	123225227	+	inside	87139	68427	Overlapping	158165
chr3	123161201	123161600	400	*	ENSG00000065485	PDIA5	protein disulfide isomerase family A member 5 [Source:HGNC Symbol;Acc:HGNC:24811]	2	5	5.47427	0.00230011	0.0140258	1592	ENSG00000065485	123067062	123225227	+	inside	94139	63627	Overlapping	158165
chr3	123208801	123211400	2600	*	ENSG00000065485	PDIA5	protein disulfide isomerase family A member 5 [Source:HGNC Symbol;Acc:HGNC:24811]	12	4.61538	6.90522	0.000677553	0.0120054	1593	ENSG00000065485	123067062	123225227	+	inside	141739	13827	Overlapping	158165
chr3	123217801	123218800	1000	*	ENSG00000065485	PDIA5	protein disulfide isomerase family A member 5 [Source:HGNC Symbol;Acc:HGNC:24811]	3	3	6.26451	0.00118976	0.0136821	1594	ENSG00000065485	123067062	123225227	+	inside	150739	6427	Overlapping	158165
chr3	123222401	123224800	2400	*	ENSG00000065485	PDIA5	protein disulfide isomerase family A member 5 [Source:HGNC Symbol;Acc:HGNC:24811]	2	0.833333	0.399331	0.0641836	0.0661374	1595	ENSG00000065485	123067062	123225227	+	inside	155339	427	Overlapping	158165
chr3	48553601	48557800	4200	*	ENSG00000114268	PFKFB4	6-phosphofructo-2-kinase/fructose-2,6-biphosphatase 4 [Source:HGNC Symbol;Acc:HGNC:8875]	11	2.61905	4.20909	0.0060985	0.0186156	956	ENSG00000114268	48517684	48562015	-	inside	8414	4215	Overlapping	44331
chr10	3082201	3082600	400	*	ENSG00000067057	PFKP	phosphofructokinase, platelet [Source:HGNC Symbol;Acc:HGNC:8878]	15	37.5	0.146046	2.43495e-42	2.74914e-42	3	ENSG00000067057	3066333	3137712	+	inside	15868	15868	NearestLocation	71379
chr10	3101201	3101800	600	*	ENSG00000067057	PFKP	phosphofructokinase, platelet [Source:HGNC Symbol;Acc:HGNC:8878]	24	40	1.57202	2.06111e-47	2.82107e-47	4	ENSG00000067057	3066333	3137712	+	inside	34868	34868	Overlapping	71379
chr10	3102601	3104000	1400	*	ENSG00000067057	PFKP	phosphofructokinase, platelet [Source:HGNC Symbol;Acc:HGNC:8878]	51	36.4286	0.562623	8.61885e-44	1.00077e-43	5	ENSG00000067057	3066333	3137712	+	inside	36268	33712	Overlapping	71379
chr10	3109201	3109600	400	*	ENSG00000067057	PFKP	phosphofructokinase, platelet [Source:HGNC Symbol;Acc:HGNC:8878]	18	45	4.30798	5.59672e-58	1.38505e-57	6	ENSG00000067057	3066333	3137712	+	inside	42868	28112	Overlapping	71379
chr10	3112201	3112400	200	*	ENSG00000067057	PFKP	phosphofructokinase, platelet [Source:HGNC Symbol;Acc:HGNC:8878]	14	70	2.19	1.05528e-49	1.5575e-49	7	ENSG00000067057	3066333	3137712	+	inside	45868	25312	Overlapping	71379
chr10	3119801	3120200	400	*	ENSG00000067057	PFKP	phosphofructokinase, platelet [Source:HGNC Symbol;Acc:HGNC:8878]	15	37.5	0.999052	2.44347e-45	3.05433e-45	8	ENSG00000067057	3066333	3137712	+	inside	53468	17512	Overlapping	71379
chr10	3129801	3130000	200	*	ENSG00000067057	PFKP	phosphofructokinase, platelet [Source:HGNC Symbol;Acc:HGNC:8878]	16	80	3.25557	8.75225e-54	1.6277e-53	9	ENSG00000067057	3066333	3137712	+	inside	63468	7712	Overlapping	71379
chr10	3136401	3136800	400	*	ENSG00000067057	PFKP	phosphofructokinase, platelet [Source:HGNC Symbol;Acc:HGNC:8878]	30	75	10.7607	3.02721e-87	5.29762e-86	10	ENSG00000067057	3066333	3137712	+	inside	70068	912	Overlapping	71379
chr3	149982801	149983200	400	*	ENSG00000070087	PFN2	profilin 2 [Source:HGNC Symbol;Acc:HGNC:8882]	5	12.5	2.24645	0.0228293	0.0325831	2003	ENSG00000070087	149964904	150050788	-	inside	67987	17897	Overlapping	85884
chr10	97426201	97426600	400	*	ENSG00000171314	PGAM1	phosphoglycerate mutase 1 [Source:HGNC Symbol;Acc:HGNC:8888]	58	145	7.02255	1.51364e-69	7.27142e-69	156	ENSG00000171314	97426160	97433441	+	inside	41	41	NearestLocation	7281
chr10	97430601	97431200	600	*	ENSG00000171314	PGAM1	phosphoglycerate mutase 1 [Source:HGNC Symbol;Acc:HGNC:8888]	34	56.6667	10.6909	6.76238e-87	1.10452e-85	157	ENSG00000171314	97426160	97433441	+	inside	4441	2241	NearestLocation	7281
chr10	97432201	97432600	400	*	ENSG00000171314	PGAM1	phosphoglycerate mutase 1 [Source:HGNC Symbol;Acc:HGNC:8888]	31	77.5	2.51631	6.18335e-51	9.96658e-51	158	ENSG00000171314	97426160	97433441	+	inside	6041	841	NearestLocation	7281
chr10	97432801	97433400	600	*	ENSG00000171314	PGAM1	phosphoglycerate mutase 1 [Source:HGNC Symbol;Acc:HGNC:8888]	124	206.667	11.4018	1.73703e-90	3.86884e-89	159	ENSG00000171314	97426160	97433441	+	inside	6641	41	NearestLocation	7281
chr3	170090001	170093400	3400	*	ENSG00000173889	PHC3	polyhomeotic homolog 3 [Source:HGNC Symbol;Acc:HGNC:15682]	14	4.11765	3.59112	0.0094757	0.0216642	2128	ENSG00000173889	170086732	170181749	-	inside	91748	3269	Overlapping	95017
chr3	170096401	170097600	1200	*	ENSG00000173889	PHC3	polyhomeotic homolog 3 [Source:HGNC Symbol;Acc:HGNC:15682]	2	1.66667	2.68721	0.017318	0.0279942	2129	ENSG00000173889	170086732	170181749	-	inside	85348	9669	Overlapping	95017
chr3	170102401	170104000	1600	*	ENSG00000173889	PHC3	polyhomeotic homolog 3 [Source:HGNC Symbol;Acc:HGNC:15682]	4	2.5	3.69507	0.00881297	0.0209078	2130	ENSG00000173889	170086732	170181749	-	inside	79348	15669	Overlapping	95017
chr3	170116201	170119000	2800	*	ENSG00000173889	PHC3	polyhomeotic homolog 3 [Source:HGNC Symbol;Acc:HGNC:15682]	8	2.85714	5.57793	0.00211424	0.0140258	2131	ENSG00000173889	170086732	170181749	-	inside	65548	29469	Overlapping	95017
chr3	170122001	170123000	1000	*	ENSG00000173889	PHC3	polyhomeotic homolog 3 [Source:HGNC Symbol;Acc:HGNC:15682]	3	3	4.96091	0.00345725	0.0162724	2132	ENSG00000173889	170086732	170181749	-	inside	59748	35269	Overlapping	95017
chr3	170128401	170129400	1000	*	ENSG00000173889	PHC3	polyhomeotic homolog 3 [Source:HGNC Symbol;Acc:HGNC:15682]	6	6	6.961	0.000644361	0.0117856	2133	ENSG00000173889	170086732	170181749	-	inside	53348	41669	Overlapping	95017
chr3	170136401	170137000	600	*	ENSG00000173889	PHC3	polyhomeotic homolog 3 [Source:HGNC Symbol;Acc:HGNC:15682]	6	10	1.23138	0.0412931	0.0467721	2134	ENSG00000173889	170086732	170181749	-	inside	45348	44749	Overlapping	95017
chr3	170143801	170172800	29000	*	ENSG00000173889	PHC3	polyhomeotic homolog 3 [Source:HGNC Symbol;Acc:HGNC:15682]	42	1.44828	2.76976	0.0164235	0.0272792	2135	ENSG00000173889	170086732	170181749	-	inside	37948	8949	Overlapping	95017
chr3	170176401	170177200	800	*	ENSG00000173889	PHC3	polyhomeotic homolog 3 [Source:HGNC Symbol;Acc:HGNC:15682]	3	3.75	3.58401	0.00952261	0.0217264	2136	ENSG00000173889	170086732	170181749	-	inside	5348	4549	NearestLocation	95017
chr3	52410801	52417400	6600	*	ENSG00000010318	PHF7	PHD finger protein 7 [Source:HGNC Symbol;Acc:HGNC:18458]	24	3.63636	4.23397	0.00598837	0.0184784	1127	ENSG00000010318	52410657	52423641	+	inside	144	144	NearestLocation	12984
chr3	111825001	111825800	800	*	ENSG00000144824	PHLDB2	pleckstrin homology like domain family B member 2 [Source:HGNC Symbol;Acc:HGNC:29573]	2	2.5	2.5818	0.0185205	0.028856	1462	ENSG00000144824	111732497	111976517	+	inside	92504	92504	NearestLocation	244020
chr3	111859401	111861600	2200	*	ENSG00000144824	PHLDB2	pleckstrin homology like domain family B member 2 [Source:HGNC Symbol;Acc:HGNC:29573]	2	0.909091	0.816889	0.0516967	0.0554627	1463	ENSG00000144824	111732497	111976517	+	inside	126904	114917	Overlapping	244020
chr3	111869001	111870400	1400	*	ENSG00000144824	PHLDB2	pleckstrin homology like domain family B member 2 [Source:HGNC Symbol;Acc:HGNC:29573]	3	2.14286	4.82597	0.0038378	0.0162724	1464	ENSG00000144824	111732497	111976517	+	inside	136504	106117	Overlapping	244020
chr3	111885001	111885400	400	*	ENSG00000144824	PHLDB2	pleckstrin homology like domain family B member 2 [Source:HGNC Symbol;Acc:HGNC:29573]	2	5	5.47405	0.00230052	0.0140258	1465	ENSG00000144824	111732497	111976517	+	inside	152504	91117	Overlapping	244020
chr3	111895601	111897800	2200	*	ENSG00000144824	PHLDB2	pleckstrin homology like domain family B member 2 [Source:HGNC Symbol;Acc:HGNC:29573]	4	1.81818	4.79041	0.00394414	0.0162724	1466	ENSG00000144824	111732497	111976517	+	inside	163104	78717	Overlapping	244020
chr3	111944401	111945600	1200	*	ENSG00000144824	PHLDB2	pleckstrin homology like domain family B member 2 [Source:HGNC Symbol;Acc:HGNC:29573]	3	2.5	2.23426	0.0230006	0.0326036	1467	ENSG00000144824	111732497	111976517	+	inside	211904	30917	Overlapping	244020
chr3	111951001	111952800	1800	*	ENSG00000144824	PHLDB2	pleckstrin homology like domain family B member 2 [Source:HGNC Symbol;Acc:HGNC:29573]	3	1.66667	0.727392	0.0541961	0.0574915	1468	ENSG00000144824	111732497	111976517	+	inside	218504	23717	Overlapping	244020
chr3	111973401	111975400	2000	*	ENSG00000144824	PHLDB2	pleckstrin homology like domain family B member 2 [Source:HGNC Symbol;Acc:HGNC:29573]	2	1	0.618612	0.0573617	0.0601401	1469	ENSG00000144824	111732497	111976517	+	inside	240904	1117	Overlapping	244020
chr3	196707001	196707600	600	*	ENSG00000163964	PIGX	phosphatidylinositol glycan anchor biosynthesis class X [Source:HGNC Symbol;Acc:HGNC:26046]	3	5	3.29618	0.0115988	0.0236586	2496	ENSG00000163964	196639775	196736007	+	inside	67226	28407	Overlapping	96232
chr3	196712601	196715000	2400	*	ENSG00000163964	PIGX	phosphatidylinositol glycan anchor biosynthesis class X [Source:HGNC Symbol;Acc:HGNC:26046]	5	2.08333	4.21972	0.00605122	0.0185462	2497	ENSG00000163964	196639775	196736007	+	inside	72826	21007	Overlapping	96232
chr3	196728001	196731200	3200	*	ENSG00000163964	PIGX	phosphatidylinositol glycan anchor biosynthesis class X [Source:HGNC Symbol;Acc:HGNC:26046]	4	1.25	3.49108	0.0101542	0.0222081	2498	ENSG00000163964	196639775	196736007	+	inside	88226	4807	Overlapping	96232
chr3	196733601	196735400	1800	*	ENSG00000163964	PIGX	phosphatidylinositol glycan anchor biosynthesis class X [Source:HGNC Symbol;Acc:HGNC:26046]	8	4.44444	8.16745	0.00020726	0.0113597	2499	ENSG00000163964	196639775	196736007	+	inside	93826	607	Overlapping	96232
chr3	179159601	179160600	1000	*	ENSG00000121879	PIK3CA	phosphatidylinositol-4,5-bisphosphate 3-kinase catalytic subunit alpha [Source:HGNC Symbol;Acc:HGNC:8975]	2	2	3.17362	0.0125958	0.024077	2197	ENSG00000121879	179148114	179240093	+	inside	11487	11487	Overlapping	91979
chr3	179165401	179165800	400	*	ENSG00000121879	PIK3CA	phosphatidylinositol-4,5-bisphosphate 3-kinase catalytic subunit alpha [Source:HGNC Symbol;Acc:HGNC:8975]	2	5	5.4791	0.00229113	0.0140258	2198	ENSG00000121879	179148114	179240093	+	inside	17287	17287	Overlapping	91979
chr3	179172601	179175400	2800	*	ENSG00000121879	PIK3CA	phosphatidylinositol-4,5-bisphosphate 3-kinase catalytic subunit alpha [Source:HGNC Symbol;Acc:HGNC:8975]	4	1.42857	1.57058	0.0341028	0.0415611	2199	ENSG00000121879	179148114	179240093	+	inside	24487	24487	Overlapping	91979
chr3	179182001	179187600	5600	*	ENSG00000121879	PIK3CA	phosphatidylinositol-4,5-bisphosphate 3-kinase catalytic subunit alpha [Source:HGNC Symbol;Acc:HGNC:8975]	8	1.42857	2.48452	0.0196926	0.0296763	2200	ENSG00000121879	179148114	179240093	+	inside	33887	33887	Overlapping	91979
chr3	179194201	179195200	1000	*	ENSG00000121879	PIK3CA	phosphatidylinositol-4,5-bisphosphate 3-kinase catalytic subunit alpha [Source:HGNC Symbol;Acc:HGNC:8975]	2	2	2.65093	0.0177242	0.0281349	2201	ENSG00000121879	179148114	179240093	+	inside	46087	44893	Overlapping	91979
chr3	179199201	179200000	800	*	ENSG00000121879	PIK3CA	phosphatidylinositol-4,5-bisphosphate 3-kinase catalytic subunit alpha [Source:HGNC Symbol;Acc:HGNC:8975]	3	3.75	2.26699	0.022543	0.0323797	2202	ENSG00000121879	179148114	179240093	+	inside	51087	40093	Overlapping	91979
chr3	179210401	179214400	4000	*	ENSG00000121879	PIK3CA	phosphatidylinositol-4,5-bisphosphate 3-kinase catalytic subunit alpha [Source:HGNC Symbol;Acc:HGNC:8975]	6	1.5	3.76483	0.00839131	0.0207193	2203	ENSG00000121879	179148114	179240093	+	inside	62287	25693	Overlapping	91979
chr3	179229201	179230200	1000	*	ENSG00000121879	PIK3CA	phosphatidylinositol-4,5-bisphosphate 3-kinase catalytic subunit alpha [Source:HGNC Symbol;Acc:HGNC:8975]	2	2	3.1735	0.0125968	0.024077	2204	ENSG00000121879	179148114	179240093	+	inside	81087	9893	Overlapping	91979
chr3	138654201	138656400	2200	*	ENSG00000051382	PIK3CB	phosphatidylinositol-4,5-bisphosphate 3-kinase catalytic subunit beta [Source:HGNC Symbol;Acc:HGNC:8976]	4	1.81818	1.65131	0.0325526	0.0404063	1889	ENSG00000051382	138652699	138834938	-	inside	180737	1502	Overlapping	182239
chr3	138673201	138675000	1800	*	ENSG00000051382	PIK3CB	phosphatidylinositol-4,5-bisphosphate 3-kinase catalytic subunit beta [Source:HGNC Symbol;Acc:HGNC:8976]	2	1.11111	1.35694	0.0385	0.0449638	1890	ENSG00000051382	138652699	138834938	-	inside	161737	20502	Overlapping	182239
chr3	138693201	138695000	1800	*	ENSG00000051382	PIK3CB	phosphatidylinositol-4,5-bisphosphate 3-kinase catalytic subunit beta [Source:HGNC Symbol;Acc:HGNC:8976]	3	1.66667	4.18609	0.00620196	0.018705	1891	ENSG00000051382	138652699	138834938	-	inside	141737	40502	Overlapping	182239
chr3	138703601	138704200	600	*	ENSG00000051382	PIK3CB	phosphatidylinositol-4,5-bisphosphate 3-kinase catalytic subunit beta [Source:HGNC Symbol;Acc:HGNC:8976]	3	5	3.37122	0.0110227	0.0232741	1892	ENSG00000051382	138652699	138834938	-	inside	131337	50902	Overlapping	182239
chr3	138706601	138707400	800	*	ENSG00000051382	PIK3CB	phosphatidylinositol-4,5-bisphosphate 3-kinase catalytic subunit beta [Source:HGNC Symbol;Acc:HGNC:8976]	2	2.5	2.90914	0.0150029	0.0261743	1893	ENSG00000051382	138652699	138834938	-	inside	128337	53902	Overlapping	182239
chr3	138714401	138715400	1000	*	ENSG00000051382	PIK3CB	phosphatidylinositol-4,5-bisphosphate 3-kinase catalytic subunit beta [Source:HGNC Symbol;Acc:HGNC:8976]	2	2	2.85586	0.0155329	0.0265781	1894	ENSG00000051382	138652699	138834938	-	inside	120537	61702	Overlapping	182239
chr3	138742401	138744000	1600	*	ENSG00000051382	PIK3CB	phosphatidylinositol-4,5-bisphosphate 3-kinase catalytic subunit beta [Source:HGNC Symbol;Acc:HGNC:8976]	2	1.25	1.90565	0.0280441	0.036918	1895	ENSG00000051382	138652699	138834938	-	inside	92537	89702	Overlapping	182239
chr3	138767801	138769200	1400	*	ENSG00000051382	PIK3CB	phosphatidylinositol-4,5-bisphosphate 3-kinase catalytic subunit beta [Source:HGNC Symbol;Acc:HGNC:8976]	3	2.14286	1.73286	0.031046	0.0390583	1896	ENSG00000051382	138652699	138834938	-	inside	67137	65738	Overlapping	182239
chr3	138782201	138788000	5800	*	ENSG00000051382	PIK3CB	phosphatidylinositol-4,5-bisphosphate 3-kinase catalytic subunit beta [Source:HGNC Symbol;Acc:HGNC:8976]	4	0.689655	1.00365	0.0467765	0.0513446	1897	ENSG00000051382	138652699	138834938	-	inside	52737	46938	Overlapping	182239
chr3	138791801	138793200	1400	*	ENSG00000051382	PIK3CB	phosphatidylinositol-4,5-bisphosphate 3-kinase catalytic subunit beta [Source:HGNC Symbol;Acc:HGNC:8976]	2	1.42857	1.88077	0.0284609	0.036918	1898	ENSG00000051382	138652699	138834938	-	inside	43137	41738	Overlapping	182239
chr3	138799801	138800200	400	*	ENSG00000051382	PIK3CB	phosphatidylinositol-4,5-bisphosphate 3-kinase catalytic subunit beta [Source:HGNC Symbol;Acc:HGNC:8976]	4	10	3.7882	0.00825412	0.0205354	1899	ENSG00000051382	138652699	138834938	-	inside	35137	34738	Overlapping	182239
chr3	138811801	138815400	3600	*	ENSG00000051382	PIK3CB	phosphatidylinositol-4,5-bisphosphate 3-kinase catalytic subunit beta [Source:HGNC Symbol;Acc:HGNC:8976]	4	1.11111	0.164986	0.0721543	0.0734497	1900	ENSG00000051382	138652699	138834938	-	inside	23137	19538	Overlapping	182239
chr3	138819801	138822000	2200	*	ENSG00000051382	PIK3CB	phosphatidylinositol-4,5-bisphosphate 3-kinase catalytic subunit beta [Source:HGNC Symbol;Acc:HGNC:8976]	3	1.36364	2.41735	0.0205382	0.030425	1901	ENSG00000051382	138652699	138834938	-	inside	15137	12938	Overlapping	182239
chr10	93959601	93959800	200	*	ENSG00000180764	PIPSL	PIP5K1A and PSMD4-like, pseudogene [Source:HGNC Symbol;Acc:HGNC:23733]	15	75	2.81312	4.53902e-52	8.11723e-52	151	ENSG00000180764	93958191	93961540	-	inside	1939	1410	NearestLocation	3349
chr15	72200401	72200800	400	*	ENSG00000067225	PKM	pyruvate kinase, muscle [Source:HGNC Symbol;Acc:HGNC:9021]	234	585	49.9022	0	0	296	ENSG00000067225	72199029	72231822	-	inside	31421	1372	Overlapping	32793
chr15	72202401	72202600	200	*	ENSG00000067225	PKM	pyruvate kinase, muscle [Source:HGNC Symbol;Acc:HGNC:9021]	161	805	64.6188	0	0	297	ENSG00000067225	72199029	72231822	-	inside	29421	3372	Overlapping	32793
chr15	72206601	72207400	800	*	ENSG00000067225	PKM	pyruvate kinase, muscle [Source:HGNC Symbol;Acc:HGNC:9021]	417	521.25	55.6406	0	0	298	ENSG00000067225	72199029	72231822	-	inside	25221	7572	Overlapping	32793
chr15	72208601	72209000	400	*	ENSG00000067225	PKM	pyruvate kinase, muscle [Source:HGNC Symbol;Acc:HGNC:9021]	342	855	69.1796	0	0	299	ENSG00000067225	72199029	72231822	-	inside	23221	9572	Overlapping	32793
chr15	72209601	72210000	400	*	ENSG00000067225	PKM	pyruvate kinase, muscle [Source:HGNC Symbol;Acc:HGNC:9021]	310	775	72.2675	0	0	300	ENSG00000067225	72199029	72231822	-	inside	22221	10572	Overlapping	32793
chr15	72210201	72210600	400	*	ENSG00000067225	PKM	pyruvate kinase, muscle [Source:HGNC Symbol;Acc:HGNC:9021]	189	472.5	48.1231	0	0	301	ENSG00000067225	72199029	72231822	-	inside	21621	11172	Overlapping	32793
chr15	72217401	72217600	200	*	ENSG00000067225	PKM	pyruvate kinase, muscle [Source:HGNC Symbol;Acc:HGNC:9021]	119	595	51.8384	0	0	302	ENSG00000067225	72199029	72231822	-	inside	14421	14222	NearestLocation	32793
chr15	72218801	72219200	400	*	ENSG00000067225	PKM	pyruvate kinase, muscle [Source:HGNC Symbol;Acc:HGNC:9021]	268	670	64.9691	0	0	303	ENSG00000067225	72199029	72231822	-	inside	13021	12622	NearestLocation	32793
chr15	72231001	72231200	200	*	ENSG00000067225	PKM	pyruvate kinase, muscle [Source:HGNC Symbol;Acc:HGNC:9021]	76	380	29.1157	0	0	304	ENSG00000067225	72199029	72231822	-	inside	821	622	NearestLocation	32793
chr3	38009201	38009800	600	*	ENSG00000187091	PLCD1	phospholipase C delta 1 [Source:HGNC Symbol;Acc:HGNC:9060]	3	5	7.95784	0.000254073	0.0113597	737	ENSG00000187091	38007496	38029762	-	inside	20561	1705	Overlapping	22266
chr10	94332001	94332200	200	*	ENSG00000138193	PLCE1	phospholipase C epsilon 1 [Source:HGNC Symbol;Acc:HGNC:17175]	14	70	2.24751	6.41709e-50	1.01431e-49	152	ENSG00000138193	94030812	94332823	+	inside	301189	623	Overlapping	302011
chr3	17009601	17012200	2600	*	ENSG00000154822	PLCL2	phospholipase C like 2 [Source:HGNC Symbol;Acc:HGNC:9064]	5	1.92308	2.00874	0.0263712	0.0354954	567	ENSG00000154822	16802651	17090594	+	inside	206950	78394	Overlapping	287943
chr3	111825001	111825800	800	*	ENSG00000240891	PLCXD2	phosphatidylinositol specific phospholipase C X domain containing 2 [Source:HGNC Symbol;Acc:HGNC:26462]	2	2.5	2.5818	0.0185205	0.028856	1462	ENSG00000240891	111674676	111846447	+	inside	150325	20647	Overlapping	171771
chr3	171638401	171639400	1000	*	ENSG00000075651	PLD1	phospholipase D1 [Source:HGNC Symbol;Acc:HGNC:9067]	2	2	2.85541	0.0155375	0.0265781	2152	ENSG00000075651	171600405	171810950	-	inside	172549	37996	Overlapping	210545
chr3	171710401	171712400	2000	*	ENSG00000075651	PLD1	phospholipase D1 [Source:HGNC Symbol;Acc:HGNC:9067]	2	1	1.00205	0.0468169	0.0513446	2153	ENSG00000075651	171600405	171810950	-	inside	100549	98550	NearestLocation	210545
chr3	171783801	171785200	1400	*	ENSG00000075651	PLD1	phospholipase D1 [Source:HGNC Symbol;Acc:HGNC:9067]	2	1.42857	2.16491	0.0239961	0.0334452	2154	ENSG00000075651	171600405	171810950	-	inside	27149	25750	NearestLocation	210545
chr10	122431201	122431400	200	*	ENSG00000107679	PLEKHA1	pleckstrin homology domain containing A1 [Source:HGNC Symbol;Acc:HGNC:14335]	14	70	2.19022	1.05327e-49	1.5575e-49	211	ENSG00000107679	122374696	122442602	+	inside	56505	11202	Overlapping	67906
chr3	146069801	146071000	1200	*	ENSG00000152952	PLOD2	procollagen-lysine,2-oxoglutarate 5-dioxygenase 2 [Source:HGNC Symbol;Acc:HGNC:9082]	10	8.33333	4.18785	0.00619398	0.018705	1962	ENSG00000152952	146069440	146163653	-	inside	93852	361	Overlapping	94213
chr3	146076001	146079600	3600	*	ENSG00000152952	PLOD2	procollagen-lysine,2-oxoglutarate 5-dioxygenase 2 [Source:HGNC Symbol;Acc:HGNC:9082]	9	2.5	1.14526	0.0433019	0.0483787	1963	ENSG00000152952	146069440	146163653	-	inside	87652	6561	Overlapping	94213
chr3	146085201	146087000	1800	*	ENSG00000152952	PLOD2	procollagen-lysine,2-oxoglutarate 5-dioxygenase 2 [Source:HGNC Symbol;Acc:HGNC:9082]	2	1.11111	0.335199	0.0662936	0.068095	1964	ENSG00000152952	146069440	146163653	-	inside	78452	15761	Overlapping	94213
chr3	146102601	146106800	4200	*	ENSG00000152952	PLOD2	procollagen-lysine,2-oxoglutarate 5-dioxygenase 2 [Source:HGNC Symbol;Acc:HGNC:9082]	8	1.90476	2.61973	0.0180798	0.0283969	1965	ENSG00000152952	146069440	146163653	-	inside	61052	33161	Overlapping	94213
chr3	146110401	146114800	4400	*	ENSG00000152952	PLOD2	procollagen-lysine,2-oxoglutarate 5-dioxygenase 2 [Source:HGNC Symbol;Acc:HGNC:9082]	5	1.13636	0.418737	0.0635555	0.0656567	1966	ENSG00000152952	146069440	146163653	-	inside	53252	40961	Overlapping	94213
chr3	146124001	146124600	600	*	ENSG00000152952	PLOD2	procollagen-lysine,2-oxoglutarate 5-dioxygenase 2 [Source:HGNC Symbol;Acc:HGNC:9082]	4	6.66667	2.45271	0.0200893	0.0300544	1967	ENSG00000152952	146069440	146163653	-	inside	39652	39053	NearestLocation	94213
chr3	146516001	146517400	1400	*	ENSG00000188313	PLSCR1	phospholipid scramblase 1 [Source:HGNC Symbol;Acc:HGNC:9092]	2	1.42857	2.29805	0.0221159	0.0319418	1968	ENSG00000188313	146515180	146544864	-	inside	28863	821	Overlapping	29684
chr3	146519601	146522000	2400	*	ENSG00000188313	PLSCR1	phospholipid scramblase 1 [Source:HGNC Symbol;Acc:HGNC:9092]	4	1.66667	3.96368	0.00728511	0.0197493	1969	ENSG00000188313	146515180	146544864	-	inside	25263	4421	Overlapping	29684
chr3	126988801	126989600	800	*	ENSG00000114554	PLXNA1	plexin A1 [Source:HGNC Symbol;Acc:HGNC:9099]	2	2.5	3.8748	0.00776257	0.0199609	1656	ENSG00000114554	126988594	127037392	+	inside	207	207	NearestLocation	48798
chr3	127004601	127006400	1800	*	ENSG00000114554	PLXNA1	plexin A1 [Source:HGNC Symbol;Acc:HGNC:9099]	3	1.66667	3.82545	0.00803946	0.0203499	1657	ENSG00000114554	126988594	127037392	+	inside	16007	16007	NearestLocation	48798
chr3	127014001	127014800	800	*	ENSG00000114554	PLXNA1	plexin A1 [Source:HGNC Symbol;Acc:HGNC:9099]	3	3.75	2.78281	0.0162857	0.0271988	1658	ENSG00000114554	126988594	127037392	+	inside	25407	22592	NearestLocation	48798
chr3	48408801	48409400	600	*	ENSG00000164050	PLXNB1	plexin B1 [Source:HGNC Symbol;Acc:HGNC:9103]	3	5	4.06944	0.00675082	0.0192802	945	ENSG00000164050	48403854	48430051	-	inside	21250	4947	NearestLocation	26197
chr3	48424001	48426000	2000	*	ENSG00000164050	PLXNB1	plexin B1 [Source:HGNC Symbol;Acc:HGNC:9103]	3	1.5	3.73084	0.00859452	0.0207279	946	ENSG00000164050	48403854	48430051	-	inside	6050	4051	NearestLocation	26197
chr3	129555201	129574600	19400	*	ENSG00000004399	PLXND1	plexin D1 [Source:HGNC Symbol;Acc:HGNC:9107]	52	2.68041	4.71137	0.00419002	0.0162724	1738	ENSG00000004399	129555175	129606818	-	inside	51617	26	Overlapping	51643
chr3	129577601	129580000	2400	*	ENSG00000004399	PLXND1	plexin D1 [Source:HGNC Symbol;Acc:HGNC:9107]	2	0.833333	0.609673	0.0576281	0.0603141	1739	ENSG00000004399	129555175	129606818	-	inside	29217	22426	Overlapping	51643
chr3	129584001	129596000	12000	*	ENSG00000004399	PLXND1	plexin D1 [Source:HGNC Symbol;Acc:HGNC:9107]	21	1.75	3.03431	0.0138184	0.0250545	1740	ENSG00000004399	129555175	129606818	-	inside	22817	10818	Overlapping	51643
chr3	129605201	129606800	1600	*	ENSG00000004399	PLXND1	plexin D1 [Source:HGNC Symbol;Acc:HGNC:9107]	6	3.75	8.32796	0.000176999	0.0113597	1741	ENSG00000004399	129555175	129606818	-	inside	1617	18	NearestLocation	51643
chr3	52103601	52104600	1000	*	ENSG00000164087	POC1A	POC1 centriolar protein A [Source:HGNC Symbol;Acc:HGNC:24488]	2	2	3.17353	0.0125966	0.024077	1107	ENSG00000164087	52075253	52154690	-	inside	51089	28348	Overlapping	79437
chr3	52117601	52118800	1200	*	ENSG00000164087	POC1A	POC1 centriolar protein A [Source:HGNC Symbol;Acc:HGNC:24488]	2	1.66667	2.51731	0.0192907	0.029347	1108	ENSG00000164087	52075253	52154690	-	inside	37089	35890	NearestLocation	79437
chr3	52122201	52122600	400	*	ENSG00000164087	POC1A	POC1 centriolar protein A [Source:HGNC Symbol;Acc:HGNC:24488]	3	7.5	4.85698	0.00374715	0.0162724	1109	ENSG00000164087	52075253	52154690	-	inside	32489	32090	NearestLocation	79437
chr3	52145801	52151200	5400	*	ENSG00000164087	POC1A	POC1 centriolar protein A [Source:HGNC Symbol;Acc:HGNC:24488]	11	2.03704	2.84472	0.0156458	0.0266254	1110	ENSG00000164087	52075253	52154690	-	inside	8889	3490	NearestLocation	79437
chr3	127641001	127643800	2800	*	ENSG00000114631	PODXL2	podocalyxin like 2 [Source:HGNC Symbol;Acc:HGNC:17936]	3	1.07143	1.80911	0.02969	0.038022	1666	ENSG00000114631	127629181	127672809	+	inside	11820	11820	NearestLocation	43628
chr3	127651401	127659200	7800	*	ENSG00000114631	PODXL2	podocalyxin like 2 [Source:HGNC Symbol;Acc:HGNC:17936]	11	1.41026	2.42412	0.0204515	0.0303651	1667	ENSG00000114631	127629181	127672809	+	inside	22220	13609	Overlapping	43628
chr3	127663601	127664800	1200	*	ENSG00000114631	PODXL2	podocalyxin like 2 [Source:HGNC Symbol;Acc:HGNC:17936]	2	1.66667	2.67033	0.017506	0.0279942	1668	ENSG00000114631	127629181	127672809	+	inside	34420	8009	Overlapping	43628
chr3	127669001	127670600	1600	*	ENSG00000114631	PODXL2	podocalyxin like 2 [Source:HGNC Symbol;Acc:HGNC:17936]	2	1.25	1.69252	0.0317838	0.0397385	1669	ENSG00000114631	127629181	127672809	+	inside	39820	2209	Overlapping	43628
chr3	119473001	119474400	1400	*	ENSG00000163389	POGLUT1	protein O-glucosyltransferase 1 [Source:HGNC Symbol;Acc:HGNC:22954]	3	2.14286	1.83376	0.0292623	0.0376017	1520	ENSG00000163389	119468938	119494708	+	inside	4063	4063	NearestLocation	25770
chr3	121458601	121462600	4000	*	ENSG00000051341	POLQ	polymerase (DNA) theta [Source:HGNC Symbol;Acc:HGNC:9186]	5	1.25	1.22308	0.0414832	0.0469247	1549	ENSG00000051341	121431427	121546641	-	inside	88040	27174	Overlapping	115214
chr3	121466801	121469000	2200	*	ENSG00000051341	POLQ	polymerase (DNA) theta [Source:HGNC Symbol;Acc:HGNC:9186]	2	0.909091	0.131101	0.073367	0.074463	1550	ENSG00000051341	121431427	121546641	-	inside	79840	35374	Overlapping	115214
chr3	121487401	121494200	6800	*	ENSG00000051341	POLQ	polymerase (DNA) theta [Source:HGNC Symbol;Acc:HGNC:9186]	17	2.5	5.4604	0.00232607	0.0140919	1551	ENSG00000051341	121431427	121546641	-	inside	59240	52441	Overlapping	115214
chr3	121494401	121498000	3600	*	ENSG00000051341	POLQ	polymerase (DNA) theta [Source:HGNC Symbol;Acc:HGNC:9186]	4	1.11111	0.0929189	0.0747521	0.0756528	1552	ENSG00000051341	121431427	121546641	-	inside	52240	48641	Overlapping	115214
chr3	121507601	121509200	1600	*	ENSG00000051341	POLQ	polymerase (DNA) theta [Source:HGNC Symbol;Acc:HGNC:9186]	2	1.25	1.42241	0.0371059	0.0440839	1553	ENSG00000051341	121431427	121546641	-	inside	39040	37441	Overlapping	115214
chr3	121519801	121526800	7000	*	ENSG00000051341	POLQ	polymerase (DNA) theta [Source:HGNC Symbol;Acc:HGNC:9186]	7	1	2.69427	0.0172399	0.0279942	1554	ENSG00000051341	121431427	121546641	-	inside	26840	19841	NearestLocation	115214
chr3	121533401	121536400	3000	*	ENSG00000051341	POLQ	polymerase (DNA) theta [Source:HGNC Symbol;Acc:HGNC:9186]	3	1	1.91365	0.0279112	0.036918	1555	ENSG00000051341	121431427	121546641	-	inside	13240	10241	NearestLocation	115214
chr3	184363601	184364600	1000	*	ENSG00000163882	POLR2H	polymerase (RNA) II subunit H [Source:HGNC Symbol;Acc:HGNC:9195]	7	7	3.21204	0.0122755	0.024077	2315	ENSG00000163882	184361718	184368596	+	inside	1883	1883	NearestLocation	6878
chr3	184365601	184367000	1400	*	ENSG00000163882	POLR2H	polymerase (RNA) II subunit H [Source:HGNC Symbol;Acc:HGNC:9195]	11	7.85714	1.68536	0.0319163	0.0397922	2316	ENSG00000163882	184361718	184368596	+	inside	3883	1596	NearestLocation	6878
chr10	78019801	78020000	200	*	ENSG00000148606	POLR3A	polymerase (RNA) III subunit A [Source:HGNC Symbol;Acc:HGNC:30074]	11	55	0.447208	2.18782e-43	2.52838e-43	127	ENSG00000148606	77969251	78029545	-	inside	9744	9545	NearestLocation	60294
chr10	70213401	70213600	200	*	ENSG00000180817	PPA1	pyrophosphatase (inorganic) 1 [Source:HGNC Symbol;Acc:HGNC:9226]	15	75	2.75531	7.56602e-52	1.261e-51	90	ENSG00000180817	70202830	70233911	-	inside	20510	10571	Overlapping	31081
chr10	70214401	70214600	200	*	ENSG00000180817	PPA1	pyrophosphatase (inorganic) 1 [Source:HGNC Symbol;Acc:HGNC:9226]	15	75	2.75531	7.56602e-52	1.261e-51	91	ENSG00000180817	70202830	70233911	-	inside	19510	11571	Overlapping	31081
chr10	70217801	70218000	200	*	ENSG00000180817	PPA1	pyrophosphatase (inorganic) 1 [Source:HGNC Symbol;Acc:HGNC:9226]	17	85	3.69453	1.63106e-55	3.41546e-55	92	ENSG00000180817	70202830	70233911	-	inside	16110	14971	NearestLocation	31081
chr3	12287801	12289400	1600	*	ENSG00000132170	PPARG	peroxisome proliferator activated receptor gamma [Source:HGNC Symbol;Acc:HGNC:9236]	6	3.75	7.65739	0.00033856	0.0116342	472	ENSG00000132170	12287368	12434356	+	inside	433	433	NearestLocation	146988
chr3	12296401	12297800	1400	*	ENSG00000132170	PPARG	peroxisome proliferator activated receptor gamma [Source:HGNC Symbol;Acc:HGNC:9236]	2	1.42857	1.94318	0.0274251	0.036653	473	ENSG00000132170	12287368	12434356	+	inside	9033	9033	NearestLocation	146988
chr3	12389801	12393400	3600	*	ENSG00000132170	PPARG	peroxisome proliferator activated receptor gamma [Source:HGNC Symbol;Acc:HGNC:9236]	5	1.38889	4.22448	0.00603017	0.0185076	474	ENSG00000132170	12287368	12434356	+	inside	102433	40956	Overlapping	146988
chr3	12406601	12408400	1800	*	ENSG00000132170	PPARG	peroxisome proliferator activated receptor gamma [Source:HGNC Symbol;Acc:HGNC:9236]	2	1.11111	0.795914	0.0522741	0.0559234	475	ENSG00000132170	12287368	12434356	+	inside	119233	25956	Overlapping	146988
chr10	114690401	114690600	200	*	ENSG00000228169	PPIAP19	peptidylprolyl isomerase A pseudogene 19 [Source:HGNC Symbol;Acc:HGNC:31663]	18	90	4.07674	4.82401e-57	1.07444e-56	195	ENSG00000228169	114690143	114690634	-	inside	233	34	NearestLocation	491
chr10	32188401	32188800	400	*	ENSG00000217094	PPIAP31	peptidylprolyl isomerase A pseudogene 31 [Source:HGNC Symbol;Acc:HGNC:44962]	51	127.5	8.13135	1.39344e-74	7.75894e-74	43	ENSG00000217094	32188323	32188817	-	inside	416	17	NearestLocation	494
chr3	161071201	161073800	2600	*	ENSG00000163590	PPM1L	protein phosphatase, Mg2+/Mn2+ dependent 1L [Source:HGNC Symbol;Acc:HGNC:16381]	5	1.92308	1.47137	0.0360905	0.0432875	2104	ENSG00000163590	160755602	161078907	+	inside	315599	5107	Overlapping	323305
chr3	195520001	195529000	9000	*	ENSG00000184203	PPP1R2	protein phosphatase 1 regulatory inhibitor subunit 2 [Source:HGNC Symbol;Acc:HGNC:9288]	22	2.44444	5.50351	0.00224624	0.0140258	2422	ENSG00000184203	195514425	195543386	-	inside	23385	5576	Overlapping	28961
chr3	195533601	195539000	5400	*	ENSG00000184203	PPP1R2	protein phosphatase 1 regulatory inhibitor subunit 2 [Source:HGNC Symbol;Acc:HGNC:9288]	4	0.740741	0.90316	0.049375	0.0534523	2423	ENSG00000184203	195514425	195543386	-	inside	9785	4386	NearestLocation	28961
chr10	91629601	91629800	200	*	ENSG00000119938	PPP1R3C	protein phosphatase 1 regulatory subunit 3C [Source:HGNC Symbol;Acc:HGNC:9293]	13	65	2.00917	5.0055e-49	7.17162e-49	149	ENSG00000119938	91628442	91633054	-	inside	3453	1159	NearestLocation	4612
chr3	136145601	136147400	1800	*	ENSG00000073711	PPP2R3A	protein phosphatase 2 regulatory subunit B''alpha [Source:HGNC Symbol;Acc:HGNC:9307]	2	1.11111	1.2007	0.0419998	0.0472857	1804	ENSG00000073711	135965673	136147891	+	inside	179928	491	Overlapping	182218
chr10	73498201	73498600	400	*	ENSG00000221817	PPP3CB-AS1	PPP3CB antisense RNA 1 (head to head) [Source:HGNC Symbol;Acc:HGNC:50750]	20	50	1.41572	7.66667e-47	9.93828e-47	113	ENSG00000221817	73495525	73520070	+	inside	2676	2676	Overlapping	24545
chr10	73505601	73505800	200	*	ENSG00000221817	PPP3CB-AS1	PPP3CB antisense RNA 1 (head to head) [Source:HGNC Symbol;Acc:HGNC:50750]	18	90	4.0818	4.60278e-57	1.06385e-56	114	ENSG00000221817	73495525	73520070	+	inside	10076	10076	Overlapping	24545
chr3	72999201	73001600	2400	*	ENSG00000163605	PPP4R2	protein phosphatase 4 regulatory subunit 2 [Source:HGNC Symbol;Acc:HGNC:18296]	3	1.25	2.74795	0.0166559	0.0275132	1345	ENSG00000163605	72996785	73069199	+	inside	2416	2416	NearestLocation	72414
chr3	73014401	73021400	7000	*	ENSG00000163605	PPP4R2	protein phosphatase 4 regulatory subunit 2 [Source:HGNC Symbol;Acc:HGNC:18296]	12	1.71429	2.47788	0.0197749	0.0297489	1346	ENSG00000163605	72996785	73069199	+	inside	17616	17616	Overlapping	72414
chr3	73024601	73025800	1200	*	ENSG00000163605	PPP4R2	protein phosphatase 4 regulatory subunit 2 [Source:HGNC Symbol;Acc:HGNC:18296]	2	1.66667	2.53417	0.0190868	0.029347	1347	ENSG00000163605	72996785	73069199	+	inside	27816	27816	Overlapping	72414
chr3	73029001	73033000	4000	*	ENSG00000163605	PPP4R2	protein phosphatase 4 regulatory subunit 2 [Source:HGNC Symbol;Acc:HGNC:18296]	7	1.75	3.93178	0.00745343	0.0199609	1348	ENSG00000163605	72996785	73069199	+	inside	32216	32216	Overlapping	72414
chr3	73045601	73053200	7600	*	ENSG00000163605	PPP4R2	protein phosphatase 4 regulatory subunit 2 [Source:HGNC Symbol;Acc:HGNC:18296]	12	1.57895	4.87668	0.0036906	0.0162724	1349	ENSG00000163605	72996785	73069199	+	inside	48816	15999	Overlapping	72414
chr3	73056001	73057200	1200	*	ENSG00000163605	PPP4R2	protein phosphatase 4 regulatory subunit 2 [Source:HGNC Symbol;Acc:HGNC:18296]	7	5.83333	2.75815	0.0165468	0.0274129	1350	ENSG00000163605	72996785	73069199	+	inside	59216	11999	Overlapping	72414
chr10	119169201	119169400	200	*	ENSG00000165672	PRDX3	peroxiredoxin 3 [Source:HGNC Symbol;Acc:HGNC:9354]	20	100	4.6839	1.6234e-59	4.27669e-59	201	ENSG00000165672	119167703	119178833	-	inside	9632	1498	Overlapping	11130
chr10	119170601	119171000	400	*	ENSG00000165672	PRDX3	peroxiredoxin 3 [Source:HGNC Symbol;Acc:HGNC:9354]	27	67.5	8.92643	2.64209e-78	1.90386e-77	202	ENSG00000165672	119167703	119178833	-	inside	8232	2898	Overlapping	11130
chr10	119177001	119177200	200	*	ENSG00000165672	PRDX3	peroxiredoxin 3 [Source:HGNC Symbol;Acc:HGNC:9354]	19	95	4.4105	2.14141e-58	5.40872e-58	203	ENSG00000165672	119167703	119178833	-	inside	1832	1633	NearestLocation	11130
chr3	64200401	64201000	600	*	ENSG00000163637	PRICKLE2	prickle planar cell polarity protein 2 [Source:HGNC Symbol;Acc:HGNC:20340]	6	10	6.76483	0.000768198	0.0123251	1297	ENSG00000163637	64093867	64445476	-	inside	245075	106534	Overlapping	351609
chr3	48746001	48746800	800	*	ENSG00000114302	PRKAR2A	protein kinase cAMP-dependent type II regulatory subunit alpha [Source:HGNC Symbol;Acc:HGNC:9391]	3	3.75	3.04448	0.0137258	0.0250266	964	ENSG00000114302	48744597	48847846	-	inside	101845	1404	Overlapping	103249
chr3	48752801	48756600	3800	*	ENSG00000114302	PRKAR2A	protein kinase cAMP-dependent type II regulatory subunit alpha [Source:HGNC Symbol;Acc:HGNC:9391]	10	2.63158	2.86451	0.0154458	0.0265386	965	ENSG00000114302	48744597	48847846	-	inside	95045	8204	Overlapping	103249
chr3	48760201	48765200	5000	*	ENSG00000114302	PRKAR2A	protein kinase cAMP-dependent type II regulatory subunit alpha [Source:HGNC Symbol;Acc:HGNC:9391]	6	1.2	0.50066	0.0609566	0.0633011	966	ENSG00000114302	48744597	48847846	-	inside	87645	15604	Overlapping	103249
chr3	48770401	48771200	800	*	ENSG00000114302	PRKAR2A	protein kinase cAMP-dependent type II regulatory subunit alpha [Source:HGNC Symbol;Acc:HGNC:9391]	2	2.5	4.05265	0.00683326	0.0192802	967	ENSG00000114302	48744597	48847846	-	inside	77445	25804	Overlapping	103249
chr3	48778001	48778400	400	*	ENSG00000114302	PRKAR2A	protein kinase cAMP-dependent type II regulatory subunit alpha [Source:HGNC Symbol;Acc:HGNC:9391]	2	5	5.47452	0.00229964	0.0140258	968	ENSG00000114302	48744597	48847846	-	inside	69845	33404	Overlapping	103249
chr3	48782801	48783200	400	*	ENSG00000114302	PRKAR2A	protein kinase cAMP-dependent type II regulatory subunit alpha [Source:HGNC Symbol;Acc:HGNC:9391]	5	12.5	2.89176	0.0151741	0.0263197	969	ENSG00000114302	48744597	48847846	-	inside	65045	38204	Overlapping	103249
chr3	48790401	48799600	9200	*	ENSG00000114302	PRKAR2A	protein kinase cAMP-dependent type II regulatory subunit alpha [Source:HGNC Symbol;Acc:HGNC:9391]	16	1.73913	4.47149	0.00502227	0.0171731	970	ENSG00000114302	48744597	48847846	-	inside	57445	45804	Overlapping	103249
chr3	48807601	48836400	28800	*	ENSG00000114302	PRKAR2A	protein kinase cAMP-dependent type II regulatory subunit alpha [Source:HGNC Symbol;Acc:HGNC:9391]	31	1.07639	3.15446	0.0127582	0.0242357	971	ENSG00000114302	48744597	48847846	-	inside	40245	11446	Overlapping	103249
chr3	48840201	48841000	800	*	ENSG00000114302	PRKAR2A	protein kinase cAMP-dependent type II regulatory subunit alpha [Source:HGNC Symbol;Acc:HGNC:9391]	2	2.5	3.87694	0.00775078	0.0199609	972	ENSG00000114302	48744597	48847846	-	inside	7645	6846	Overlapping	103249
chr3	48846401	48847000	600	*	ENSG00000114302	PRKAR2A	protein kinase cAMP-dependent type II regulatory subunit alpha [Source:HGNC Symbol;Acc:HGNC:9391]	5	8.33333	7.08022	0.000578384	0.0117743	973	ENSG00000114302	48744597	48847846	-	inside	1445	846	Overlapping	103249
chr3	48849801	48850800	1000	*	ENSG00000224424	PRKAR2A-AS1	PRKAR2A antisense RNA 1 [Source:HGNC Symbol;Acc:HGNC:40471]	10	10	7.83306	0.000286444	0.0113597	974	ENSG00000224424	48847572	48851981	+	inside	2229	1181	Overlapping	4409
chr3	53184401	53189200	4800	*	ENSG00000163932	PRKCD	protein kinase C delta [Source:HGNC Symbol;Acc:HGNC:9399]	6	1.25	2.24215	0.0228896	0.0325831	1166	ENSG00000163932	53156009	53192717	+	inside	28392	3517	NearestLocation	36708
chr3	53192201	53192600	400	*	ENSG00000163932	PRKCD	protein kinase C delta [Source:HGNC Symbol;Acc:HGNC:9399]	2	5	5.49743	0.00225735	0.0140258	1167	ENSG00000163932	53156009	53192717	+	inside	36192	117	NearestLocation	36708
chr3	170235201	170239800	4600	*	ENSG00000163558	PRKCI	protein kinase C iota [Source:HGNC Symbol;Acc:HGNC:9404]	7	1.52174	3.35372	0.0111548	0.0233818	2138	ENSG00000163558	170222365	170305981	+	inside	12836	12836	Overlapping	83616
chr3	170244001	170246600	2600	*	ENSG00000163558	PRKCI	protein kinase C iota [Source:HGNC Symbol;Acc:HGNC:9404]	4	1.53846	2.4971	0.0195376	0.0295503	2139	ENSG00000163558	170222365	170305981	+	inside	21636	21636	Overlapping	83616
chr3	170249401	170250400	1000	*	ENSG00000163558	PRKCI	protein kinase C iota [Source:HGNC Symbol;Acc:HGNC:9404]	3	3	2.70425	0.0171301	0.0279303	2140	ENSG00000163558	170222365	170305981	+	inside	27036	27036	Overlapping	83616
chr3	170264401	170276600	12200	*	ENSG00000163558	PRKCI	protein kinase C iota [Source:HGNC Symbol;Acc:HGNC:9404]	25	2.04918	4.05476	0.00682284	0.0192802	2141	ENSG00000163558	170222365	170305981	+	inside	42036	29381	Overlapping	83616
chr3	170280001	170294800	14800	*	ENSG00000163558	PRKCI	protein kinase C iota [Source:HGNC Symbol;Acc:HGNC:9404]	28	1.89189	1.79176	0.0299941	0.0382817	2142	ENSG00000163558	170222365	170305981	+	inside	57636	11181	Overlapping	83616
chr3	170301801	170302600	800	*	ENSG00000163558	PRKCI	protein kinase C iota [Source:HGNC Symbol;Acc:HGNC:9404]	2	2.5	2.87702	0.0153205	0.0264748	2143	ENSG00000163558	170222365	170305981	+	inside	79436	3381	Overlapping	83616
chr10	51698001	51698800	800	*	ENSG00000185532	PRKG1	protein kinase, cGMP-dependent, type I [Source:HGNC Symbol;Acc:HGNC:9414]	32	40	6.42354	6.6922e-67	2.98107e-66	67	ENSG00000185532	50991358	52298350	+	inside	706643	599550	Overlapping	1306992
chr3	93873201	93874600	1400	*	ENSG00000184500	PROS1	protein S (alpha) [Source:HGNC Symbol;Acc:HGNC:9456]	3	2.14286	4.826	0.00383771	0.0162724	1388	ENSG00000184500	93873033	93974066	-	inside	100865	168	Overlapping	101033
chr3	139042201	139043000	800	*	ENSG00000233701	PRR23C	proline rich 23C [Source:HGNC Symbol;Acc:HGNC:37173]	5	6.25	1.24973	0.0408749	0.0464916	1905	ENSG00000233701	139042102	139044892	-	inside	2691	99	NearestLocation	2790
chr3	9946001	9947000	1000	*	ENSG00000163704	PRRT3	proline rich transmembrane protein 3 [Source:HGNC Symbol;Acc:HGNC:26591]	2	2	2.62223	0.0180512	0.0283969	400	ENSG00000163704	9945542	9952394	-	inside	6393	459	Overlapping	6852
chr10	71816401	71817400	1000	*	ENSG00000197746	PSAP	prosaposin [Source:HGNC Symbol;Acc:HGNC:9498]	58	58	10.5948	2.04121e-86	3.1256e-85	95	ENSG00000197746	71816298	71851375	-	inside	34974	103	Overlapping	35077
chr10	71819401	71820000	600	*	ENSG00000197746	PSAP	prosaposin [Source:HGNC Symbol;Acc:HGNC:9498]	36	60	9.8691	7.73942e-83	7.58463e-82	96	ENSG00000197746	71816298	71851375	-	inside	31974	3103	Overlapping	35077
chr10	71821801	71822000	200	*	ENSG00000197746	PSAP	prosaposin [Source:HGNC Symbol;Acc:HGNC:9498]	30	150	5.18845	1.30105e-61	3.98446e-61	97	ENSG00000197746	71816298	71851375	-	inside	29574	5503	Overlapping	35077
chr10	71825801	71826000	200	*	ENSG00000197746	PSAP	prosaposin [Source:HGNC Symbol;Acc:HGNC:9498]	15	75	2.75531	7.56602e-52	1.261e-51	98	ENSG00000197746	71816298	71851375	-	inside	25574	9503	Overlapping	35077
chr10	71828001	71828200	200	*	ENSG00000197746	PSAP	prosaposin [Source:HGNC Symbol;Acc:HGNC:9498]	24	120	5.34343	2.90362e-62	1.00195e-61	99	ENSG00000197746	71816298	71851375	-	inside	23374	11703	Overlapping	35077
chr10	71834201	71834600	400	*	ENSG00000197746	PSAP	prosaposin [Source:HGNC Symbol;Acc:HGNC:9498]	20	50	3.64549	2.55333e-55	5.25685e-55	100	ENSG00000197746	71816298	71851375	-	inside	17174	16775	Overlapping	35077
chr3	68635801	68637000	1200	*	ENSG00000241506	PSMC1P1	proteasome 26S subunit, ATPase 1 pseudogene 1 [Source:HGNC Symbol;Acc:HGNC:30147]	20	16.6667	6.33225	0.00112237	0.0136821	1316	ENSG00000241506	68635705	68637024	+	inside	96	24	NearestLocation	1319
chr3	186761401	186762000	600	*	ENSG00000226652	PSMD10P2	proteasome 26S subunit, non-ATPase, 10 pseudogene 2 [Source:HGNC Symbol;Acc:HGNC:30151]	4	6.66667	2.3982	0.0207848	0.0306396	2340	ENSG00000226652	186760693	186762050	+	inside	708	50	NearestLocation	1357
chr3	72876801	72877600	800	*	ENSG00000240135	PSMD12P	proteasome 26S subunit, non-ATPase, 12 pseudogene [Source:HGNC Symbol;Acc:HGNC:30153]	3	3.75	2.75347	0.0165968	0.0274756	1343	ENSG00000240135	72876737	72878102	-	inside	1301	64	NearestLocation	1365
chr3	184299601	184300200	600	*	ENSG00000175166	PSMD2	proteasome 26S subunit, non-ATPase 2 [Source:HGNC Symbol;Acc:HGNC:9559]	3	5	2.59262	0.0183938	0.0287705	2303	ENSG00000175166	184298709	184309054	+	inside	892	892	NearestLocation	10345
chr3	184306601	184307400	800	*	ENSG00000175166	PSMD2	proteasome 26S subunit, non-ATPase 2 [Source:HGNC Symbol;Acc:HGNC:9559]	8	10	3.14506	0.0128385	0.0242357	2304	ENSG00000175166	184298709	184309054	+	inside	7892	1654	Overlapping	10345
chr3	64018601	64019600	1000	*	ENSG00000163636	PSMD6	proteasome 26S subunit, non-ATPase 6 [Source:HGNC Symbol;Acc:HGNC:9564]	7	7	9.54881	5.05145e-05	0.0113597	1296	ENSG00000163636	64010549	64024010	-	inside	5409	4410	Overlapping	13461
chr3	64007001	64011000	4000	*	ENSG00000239653	PSMD6-AS2	PSMD6 antisense RNA 2 [Source:HGNC Symbol;Acc:HGNC:44125]	6	1.5	1.12224	0.0438523	0.0486956	1295	ENSG00000239653	64004022	64012148	+	inside	2979	1148	Overlapping	8126
chr13	81690201	81690400	200	*	ENSG00000214182	PTMAP5	prothymosin, alpha pseudogene 5 [Source:HGNC Symbol;Acc:HGNC:9628]	53	265	10.3189	3.00912e-258	1.20365e-257	265	ENSG00000214182	81689911	81691072	+	inside	290	290	NearestLocation	1161
chr3	62263801	62264200	400	*	ENSG00000144724	PTPRG	protein tyrosine phosphatase, receptor type G [Source:HGNC Symbol;Acc:HGNC:9671]	2	5	5.47405	0.00230052	0.0140258	1285	ENSG00000144724	61561569	62297613	+	inside	702232	33413	Overlapping	736044
chr3	62263801	62264200	400	*	ENSG00000241472	PTPRG-AS1	PTPRG antisense RNA 1 [Source:HGNC Symbol;Acc:HGNC:44638]	2	5	5.47405	0.00230052	0.0140258	1285	ENSG00000241472	62260865	62369330	-	inside	105529	2936	Overlapping	108465
chr3	58338601	58339000	400	*	ENSG00000168297	PXK	PX domain containing serine/threonine kinase like [Source:HGNC Symbol;Acc:HGNC:23326]	2	5	5.47431	0.00230003	0.0140258	1277	ENSG00000168297	58332880	58426126	+	inside	5721	5721	NearestLocation	93246
chr3	58349601	58350200	600	*	ENSG00000168297	PXK	PX domain containing serine/threonine kinase like [Source:HGNC Symbol;Acc:HGNC:23326]	2	3.33333	4.63143	0.00445253	0.0162724	1278	ENSG00000168297	58332880	58426126	+	inside	16721	16721	NearestLocation	93246
chr3	49096201	49098600	2400	*	ENSG00000172053	QARS	glutaminyl-tRNA synthetase [Source:HGNC Symbol;Acc:HGNC:9751]	11	4.58333	7.28446	0.000479681	0.0117743	985	ENSG00000172053	49095932	49105135	-	inside	8934	269	Overlapping	9203
chr3	49099001	49099400	400	*	ENSG00000172053	QARS	glutaminyl-tRNA synthetase [Source:HGNC Symbol;Acc:HGNC:9751]	5	12.5	1.74344	0.0308547	0.0388986	986	ENSG00000172053	49095932	49105135	-	inside	6134	3069	Overlapping	9203
chr3	49032601	49076400	43800	*	ENSG00000198218	QRICH1	glutamine rich 1 [Source:HGNC Symbol;Acc:HGNC:24713]	123	2.80822	5.0777	0.00315563	0.0162658	983	ENSG00000198218	49029707	49094363	-	inside	61762	2894	Overlapping	64656
chr3	49077001	49091600	14600	*	ENSG00000198218	QRICH1	glutamine rich 1 [Source:HGNC Symbol;Acc:HGNC:24713]	25	1.71233	4.16222	0.00631092	0.0188627	984	ENSG00000198218	49029707	49094363	-	inside	17362	2763	Overlapping	64656
chr3	114056401	114059200	2800	*	ENSG00000151576	QTRT2	queuine tRNA-ribosyltransferase accessory subunit 2 [Source:HGNC Symbol;Acc:HGNC:25771]	6	2.14286	4.85529	0.00375204	0.0162724	1502	ENSG00000151576	114005833	114088422	+	inside	50568	29222	Overlapping	82589
chr3	114064201	114065400	1200	*	ENSG00000151576	QTRT2	queuine tRNA-ribosyltransferase accessory subunit 2 [Source:HGNC Symbol;Acc:HGNC:25771]	3	2.5	2.02551	0.026107	0.0352427	1503	ENSG00000151576	114005833	114088422	+	inside	58368	23022	Overlapping	82589
chr3	114070201	114071000	800	*	ENSG00000151576	QTRT2	queuine tRNA-ribosyltransferase accessory subunit 2 [Source:HGNC Symbol;Acc:HGNC:25771]	2	2.5	3.52126	0.0099452	0.0219722	1504	ENSG00000151576	114005833	114088422	+	inside	64368	17422	Overlapping	82589
chr3	114075201	114077600	2400	*	ENSG00000151576	QTRT2	queuine tRNA-ribosyltransferase accessory subunit 2 [Source:HGNC Symbol;Acc:HGNC:25771]	9	3.75	3.80054	0.00818243	0.0205058	1505	ENSG00000151576	114005833	114088422	+	inside	69368	10822	Overlapping	82589
chr3	114078001	114080400	2400	*	ENSG00000151576	QTRT2	queuine tRNA-ribosyltransferase accessory subunit 2 [Source:HGNC Symbol;Acc:HGNC:25771]	12	5	5.47793	0.00229329	0.0140258	1506	ENSG00000151576	114005833	114088422	+	inside	72168	8022	Overlapping	82589
chr3	114084001	114088200	4200	*	ENSG00000151576	QTRT2	queuine tRNA-ribosyltransferase accessory subunit 2 [Source:HGNC Symbol;Acc:HGNC:25771]	10	2.38095	6.97962	0.000633617	0.0117856	1507	ENSG00000151576	114005833	114088422	+	inside	78168	222	Overlapping	82589
chr3	129088001	129095200	7200	*	ENSG00000172780	RAB43	RAB43, member RAS oncogene family [Source:HGNC Symbol;Acc:HGNC:19983]	18	2.5	5.19391	0.00287924	0.0154012	1713	ENSG00000172780	129087569	129122801	-	inside	34800	432	Overlapping	35232
chr3	129097801	129099400	1600	*	ENSG00000172780	RAB43	RAB43, member RAS oncogene family [Source:HGNC Symbol;Acc:HGNC:19983]	2	1.25	1.33016	0.0390823	0.0454392	1714	ENSG00000172780	129087569	129122801	-	inside	25000	10232	NearestLocation	35232
chr3	19955201	19960600	5400	*	ENSG00000144566	RAB5A	RAB5A, member RAS oncogene family [Source:HGNC Symbol;Acc:HGNC:9783]	4	0.740741	0.815685	0.0517297	0.0554719	574	ENSG00000144566	19947079	19985175	+	inside	8122	8122	NearestLocation	38096
chr3	19963401	19963800	400	*	ENSG00000144566	RAB5A	RAB5A, member RAS oncogene family [Source:HGNC Symbol;Acc:HGNC:9783]	2	5	5.51168	0.00223138	0.0140258	575	ENSG00000144566	19947079	19985175	+	inside	16322	16322	NearestLocation	38096
chr3	19970401	19985000	14600	*	ENSG00000144566	RAB5A	RAB5A, member RAS oncogene family [Source:HGNC Symbol;Acc:HGNC:9783]	18	1.23288	2.66287	0.0175896	0.0279942	576	ENSG00000144566	19947079	19985175	+	inside	23322	175	Overlapping	38096
chr3	128726401	128733200	6800	*	ENSG00000075785	RAB7A	RAB7A, member RAS oncogene family [Source:HGNC Symbol;Acc:HGNC:9788]	17	2.5	4.2983	0.00571164	0.0180205	1701	ENSG00000075785	128726122	128814796	+	inside	279	279	NearestLocation	88674
chr3	128737401	128749400	12000	*	ENSG00000075785	RAB7A	RAB7A, member RAS oncogene family [Source:HGNC Symbol;Acc:HGNC:9788]	15	1.25	3.0797	0.0134092	0.0247253	1702	ENSG00000075785	128726122	128814796	+	inside	11279	11279	Overlapping	88674
chr3	128755801	128757400	1600	*	ENSG00000075785	RAB7A	RAB7A, member RAS oncogene family [Source:HGNC Symbol;Acc:HGNC:9788]	3	1.875	1.58085	0.0339021	0.0414278	1703	ENSG00000075785	128726122	128814796	+	inside	29679	29679	Overlapping	88674
chr3	128764001	128768400	4400	*	ENSG00000075785	RAB7A	RAB7A, member RAS oncogene family [Source:HGNC Symbol;Acc:HGNC:9788]	6	1.36364	3.10873	0.0131531	0.02446	1704	ENSG00000075785	128726122	128814796	+	inside	37879	37879	Overlapping	88674
chr3	128776601	128784000	7400	*	ENSG00000075785	RAB7A	RAB7A, member RAS oncogene family [Source:HGNC Symbol;Acc:HGNC:9788]	7	0.945946	2.26158	0.0226182	0.0324466	1705	ENSG00000075785	128726122	128814796	+	inside	50479	30796	Overlapping	88674
chr3	128794201	128798200	4000	*	ENSG00000075785	RAB7A	RAB7A, member RAS oncogene family [Source:HGNC Symbol;Acc:HGNC:9788]	14	3.5	2.80907	0.0160116	0.0269594	1706	ENSG00000075785	128726122	128814796	+	inside	68079	16596	Overlapping	88674
chr3	128806601	128811800	5200	*	ENSG00000075785	RAB7A	RAB7A, member RAS oncogene family [Source:HGNC Symbol;Acc:HGNC:9788]	13	2.5	3.85252	0.00788654	0.02012	1707	ENSG00000075785	128726122	128814796	+	inside	80479	2996	Overlapping	88674
chr3	120688201	120689800	1600	*	ENSG00000144840	RABL3	RAB, member of RAS oncogene family like 3 [Source:HGNC Symbol;Acc:HGNC:18072]	4	2.5	0.475247	0.0617538	0.064041	1545	ENSG00000144840	120686681	120742993	-	inside	54792	1520	Overlapping	56312
chr3	120704401	120706400	2000	*	ENSG00000144840	RABL3	RAB, member of RAS oncogene family like 3 [Source:HGNC Symbol;Acc:HGNC:18072]	3	1.5	0.865328	0.0503827	0.0543357	1546	ENSG00000144840	120686681	120742993	-	inside	38592	17720	Overlapping	56312
chr3	8795201	8795600	400	*	ENSG00000070950	RAD18	RAD18, E3 ubiquitin protein ligase [Source:HGNC Symbol;Acc:HGNC:18278]	2	5	5.50259	0.00224792	0.0140258	354	ENSG00000070950	8775402	8963773	-	inside	168572	19799	Overlapping	188371
chr3	8844601	8845600	1000	*	ENSG00000070950	RAD18	RAD18, E3 ubiquitin protein ligase [Source:HGNC Symbol;Acc:HGNC:18278]	2	2	3.24175	0.0120327	0.0239809	355	ENSG00000070950	8775402	8963773	-	inside	119172	69199	Overlapping	188371
chr3	8856001	8857400	1400	*	ENSG00000070950	RAD18	RAD18, E3 ubiquitin protein ligase [Source:HGNC Symbol;Acc:HGNC:18278]	2	1.42857	1.8816	0.0284468	0.036918	356	ENSG00000070950	8775402	8963773	-	inside	107772	80599	Overlapping	188371
chr3	8878001	8881800	3800	*	ENSG00000070950	RAD18	RAD18, E3 ubiquitin protein ligase [Source:HGNC Symbol;Acc:HGNC:18278]	8	2.10526	5.36426	0.00251344	0.0142246	357	ENSG00000070950	8775402	8963773	-	inside	85772	81973	Overlapping	188371
chr3	8912201	8913800	1600	*	ENSG00000070950	RAD18	RAD18, E3 ubiquitin protein ligase [Source:HGNC Symbol;Acc:HGNC:18278]	2	1.25	1.27934	0.0402073	0.0458473	358	ENSG00000070950	8775402	8963773	-	inside	51572	49973	Overlapping	188371
chr3	8948001	8948600	600	*	ENSG00000070950	RAD18	RAD18, E3 ubiquitin protein ligase [Source:HGNC Symbol;Acc:HGNC:18278]	4	6.66667	2.78948	0.0162157	0.027124	359	ENSG00000070950	8775402	8963773	-	inside	15772	15173	NearestLocation	188371
chr3	18538801	18539400	600	*	ENSG00000236570	RAD23BP1	RAD23 homolog B, nucleotide excision repair protein pseudogene 1 [Source:HGNC Symbol;Acc:HGNC:44509]	7	11.6667	4.97012	0.00343255	0.0162724	573	ENSG00000236570	18538673	18539899	+	inside	128	128	NearestLocation	1226
chr3	51547001	51551000	4000	*	ENSG00000164080	RAD54L2	RAD54-like 2 (S. cerevisiae) [Source:HGNC Symbol;Acc:HGNC:29123]	11	2.75	6.85011	0.000711891	0.0122022	1084	ENSG00000164080	51541144	51668667	+	inside	5857	5857	NearestLocation	127523
chr3	51556401	51560600	4200	*	ENSG00000164080	RAD54L2	RAD54-like 2 (S. cerevisiae) [Source:HGNC Symbol;Acc:HGNC:29123]	5	1.19048	2.58268	0.0185102	0.028856	1085	ENSG00000164080	51541144	51668667	+	inside	15257	15257	NearestLocation	127523
chr3	51566401	51567000	600	*	ENSG00000164080	RAD54L2	RAD54-like 2 (S. cerevisiae) [Source:HGNC Symbol;Acc:HGNC:29123]	2	3.33333	4.63055	0.00445551	0.0162724	1086	ENSG00000164080	51541144	51668667	+	inside	25257	25257	NearestLocation	127523
chr3	51582001	51582400	400	*	ENSG00000164080	RAD54L2	RAD54-like 2 (S. cerevisiae) [Source:HGNC Symbol;Acc:HGNC:29123]	2	5	5.50284	0.00224746	0.0140258	1087	ENSG00000164080	51541144	51668667	+	inside	40857	40857	Overlapping	127523
chr3	51596801	51597600	800	*	ENSG00000164080	RAD54L2	RAD54-like 2 (S. cerevisiae) [Source:HGNC Symbol;Acc:HGNC:29123]	2	2.5	3.8748	0.00776257	0.0199609	1088	ENSG00000164080	51541144	51668667	+	inside	55657	55657	Overlapping	127523
chr3	51613001	51614800	1800	*	ENSG00000164080	RAD54L2	RAD54-like 2 (S. cerevisiae) [Source:HGNC Symbol;Acc:HGNC:29123]	6	3.33333	5.29989	0.00264641	0.0147261	1089	ENSG00000164080	51541144	51668667	+	inside	71857	53867	Overlapping	127523
chr3	51646201	51646600	400	*	ENSG00000164080	RAD54L2	RAD54-like 2 (S. cerevisiae) [Source:HGNC Symbol;Acc:HGNC:29123]	2	5	5.47405	0.00230052	0.0140258	1090	ENSG00000164080	51541144	51668667	+	inside	105057	22067	Overlapping	127523
chr3	51662601	51667400	4800	*	ENSG00000164080	RAD54L2	RAD54-like 2 (S. cerevisiae) [Source:HGNC Symbol;Acc:HGNC:29123]	7	1.45833	1.47606	0.0359945	0.0432875	1091	ENSG00000164080	51541144	51668667	+	inside	121457	1267	Overlapping	127523
chr3	12608601	12618800	10200	*	ENSG00000132155	RAF1	Raf-1 proto-oncogene, serine/threonine kinase [Source:HGNC Symbol;Acc:HGNC:9829]	19	1.86275	2.58353	0.0185002	0.028856	486	ENSG00000132155	12583601	12664226	-	inside	55625	25000	Overlapping	80625
chr3	12621601	12629400	7800	*	ENSG00000132155	RAF1	Raf-1 proto-oncogene, serine/threonine kinase [Source:HGNC Symbol;Acc:HGNC:9829]	11	1.41026	2.88472	0.0152439	0.0263716	487	ENSG00000132155	12583601	12664226	-	inside	42625	34826	NearestLocation	80625
chr3	12634601	12638400	3800	*	ENSG00000132155	RAF1	Raf-1 proto-oncogene, serine/threonine kinase [Source:HGNC Symbol;Acc:HGNC:9829]	9	2.36842	6.74686	0.000780574	0.0123251	488	ENSG00000132155	12583601	12664226	-	inside	29625	25826	NearestLocation	80625
chr3	12641601	12653400	11800	*	ENSG00000132155	RAF1	Raf-1 proto-oncogene, serine/threonine kinase [Source:HGNC Symbol;Acc:HGNC:9829]	11	0.932203	1.87782	0.0285106	0.0369287	489	ENSG00000132155	12583601	12664226	-	inside	22625	10826	NearestLocation	80625
chr3	12658401	12664200	5800	*	ENSG00000132155	RAF1	Raf-1 proto-oncogene, serine/threonine kinase [Source:HGNC Symbol;Acc:HGNC:9829]	16	2.75862	4.2137	0.00607796	0.01859	490	ENSG00000132155	12583601	12664226	-	inside	5825	26	NearestLocation	80625
chr3	153163001	153164000	1000	*	ENSG00000181467	RAP2B	RAP2B, member of RAS oncogene family [Source:HGNC Symbol;Acc:HGNC:9862]	10	10	1.25865	0.0406728	0.0463315	2028	ENSG00000181467	153162270	153170620	+	inside	731	731	NearestLocation	8350
chr3	153167801	153169400	1600	*	ENSG00000181467	RAP2B	RAP2B, member of RAS oncogene family [Source:HGNC Symbol;Acc:HGNC:9862]	3	1.875	3.67297	0.00895039	0.0210365	2029	ENSG00000181467	153162270	153170620	+	inside	5531	1220	NearestLocation	8350
chr3	158714001	158715200	1200	*	ENSG00000118849	RARRES1	retinoic acid receptor responder 1 [Source:HGNC Symbol;Acc:HGNC:9867]	2	1.66667	2.66832	0.0175285	0.0279942	2078	ENSG00000118849	158696892	158732696	-	inside	18695	17109	Overlapping	35804
chr3	141537201	141538200	1000	*	ENSG00000155903	RASA2	RAS p21 protein activator 2 [Source:HGNC Symbol;Acc:HGNC:9872]	2	2	3.15196	0.0127795	0.0242357	1916	ENSG00000155903	141487047	141615342	+	inside	50154	50154	Overlapping	128295
chr3	141564001	141567000	3000	*	ENSG00000155903	RASA2	RAS p21 protein activator 2 [Source:HGNC Symbol;Acc:HGNC:9872]	5	1.66667	0.990941	0.0470989	0.0515297	1917	ENSG00000155903	141487047	141615342	+	inside	76954	48342	Overlapping	128295
chr3	141588601	141590800	2200	*	ENSG00000155903	RASA2	RAS p21 protein activator 2 [Source:HGNC Symbol;Acc:HGNC:9872]	3	1.36364	3.40696	0.0107573	0.0230029	1918	ENSG00000155903	141487047	141615342	+	inside	101554	24542	Overlapping	128295
chr3	141604001	141606000	2000	*	ENSG00000155903	RASA2	RAS p21 protein activator 2 [Source:HGNC Symbol;Acc:HGNC:9872]	2	1	0.909288	0.0492133	0.0533027	1919	ENSG00000155903	141487047	141615342	+	inside	116954	9342	Overlapping	128295
chr3	141612801	141614800	2000	*	ENSG00000155903	RASA2	RAS p21 protein activator 2 [Source:HGNC Symbol;Acc:HGNC:9872]	2	1	0.909288	0.0492133	0.0533027	1920	ENSG00000155903	141487047	141615342	+	inside	125754	542	Overlapping	128295
chr3	50092201	50100000	7800	*	ENSG00000003756	RBM5	RNA binding motif protein 5 [Source:HGNC Symbol;Acc:HGNC:9902]	42	5.38462	7.10866	0.000563596	0.0117743	1040	ENSG00000003756	50088908	50119021	+	inside	3293	3293	Overlapping	30113
chr3	50102801	50105400	2600	*	ENSG00000003756	RBM5	RNA binding motif protein 5 [Source:HGNC Symbol;Acc:HGNC:9902]	3	1.15385	2.28478	0.0222976	0.0321289	1041	ENSG00000003756	50088908	50119021	+	inside	13893	13621	Overlapping	30113
chr3	50108201	50119000	10800	*	ENSG00000003756	RBM5	RNA binding motif protein 5 [Source:HGNC Symbol;Acc:HGNC:9902]	41	3.7963	6.62872	0.000866625	0.0123251	1042	ENSG00000003756	50088908	50119021	+	inside	19293	21	Overlapping	30113
chr3	49946801	49948200	1400	*	ENSG00000004534	RBM6	RNA binding motif protein 6 [Source:HGNC Symbol;Acc:HGNC:9903]	2	1.42857	1.92905	0.0276568	0.0368324	1033	ENSG00000004534	49940007	50100045	+	inside	6794	6794	NearestLocation	160038
chr3	49951201	49972600	21400	*	ENSG00000004534	RBM6	RNA binding motif protein 6 [Source:HGNC Symbol;Acc:HGNC:9903]	27	1.26168	2.71125	0.0170533	0.0278815	1034	ENSG00000004534	49940007	50100045	+	inside	11194	11194	NearestLocation	160038
chr3	49976001	49980400	4400	*	ENSG00000004534	RBM6	RNA binding motif protein 6 [Source:HGNC Symbol;Acc:HGNC:9903]	11	2.5	6.27956	0.00117447	0.0136821	1035	ENSG00000004534	49940007	50100045	+	inside	35994	35994	NearestLocation	160038
chr3	49983201	50009400	26200	*	ENSG00000004534	RBM6	RNA binding motif protein 6 [Source:HGNC Symbol;Acc:HGNC:9903]	29	1.10687	2.30957	0.0219592	0.031803	1036	ENSG00000004534	49940007	50100045	+	inside	43194	43194	NearestLocation	160038
chr3	50014201	50023000	8800	*	ENSG00000004534	RBM6	RNA binding motif protein 6 [Source:HGNC Symbol;Acc:HGNC:9903]	16	1.81818	4.12067	0.00650469	0.0189447	1037	ENSG00000004534	49940007	50100045	+	inside	74194	74194	Overlapping	160038
chr3	50026401	50066600	40200	*	ENSG00000004534	RBM6	RNA binding motif protein 6 [Source:HGNC Symbol;Acc:HGNC:9903]	66	1.64179	3.38298	0.0109347	0.0232063	1038	ENSG00000004534	49940007	50100045	+	inside	86394	33445	Overlapping	160038
chr3	50070401	50076400	6000	*	ENSG00000004534	RBM6	RNA binding motif protein 6 [Source:HGNC Symbol;Acc:HGNC:9903]	18	3	5.95528	0.00154701	0.0140258	1039	ENSG00000004534	49940007	50100045	+	inside	130394	23645	Overlapping	160038
chr3	50092201	50100000	7800	*	ENSG00000004534	RBM6	RNA binding motif protein 6 [Source:HGNC Symbol;Acc:HGNC:9903]	42	5.38462	7.10866	0.000563596	0.0117743	1040	ENSG00000004534	49940007	50100045	+	inside	152194	45	Overlapping	160038
chr3	29251001	29252600	1600	*	ENSG00000144642	RBMS3	RNA binding motif single stranded interacting protein 3 [Source:HGNC Symbol;Acc:HGNC:13427]	2	1.25	1.27934	0.0402073	0.0458473	636	ENSG00000144642	28574791	30010391	+	inside	676210	676210	Overlapping	1435600
chr3	15071201	15072200	1000	*	ENSG00000131381	RBSN	rabenosyn, RAB effector [Source:HGNC Symbol;Acc:HGNC:20759]	15	15	5.17363	0.00292584	0.0155405	529	ENSG00000131381	15070073	15099163	-	inside	27962	1128	Overlapping	29090
chr3	15073001	15073800	800	*	ENSG00000131381	RBSN	rabenosyn, RAB effector [Source:HGNC Symbol;Acc:HGNC:20759]	11	13.75	3.74277	0.00852273	0.0207279	530	ENSG00000131381	15070073	15099163	-	inside	26162	2928	Overlapping	29090
chr3	15074801	15082400	7600	*	ENSG00000131381	RBSN	rabenosyn, RAB effector [Source:HGNC Symbol;Acc:HGNC:20759]	15	1.97368	1.7301	0.0310959	0.0390723	531	ENSG00000131381	15070073	15099163	-	inside	24362	4728	Overlapping	29090
chr3	15084801	15085200	400	*	ENSG00000131381	RBSN	rabenosyn, RAB effector [Source:HGNC Symbol;Acc:HGNC:20759]	4	10	4.29227	0.00573711	0.0180719	532	ENSG00000131381	15070073	15099163	-	inside	14362	13963	NearestLocation	29090
chr3	15087801	15091600	3800	*	ENSG00000131381	RBSN	rabenosyn, RAB effector [Source:HGNC Symbol;Acc:HGNC:20759]	5	1.31579	1.62373	0.0330754	0.0407691	533	ENSG00000131381	15070073	15099163	-	inside	11362	7563	NearestLocation	29090
chr3	15095801	15098400	2600	*	ENSG00000131381	RBSN	rabenosyn, RAB effector [Source:HGNC Symbol;Acc:HGNC:20759]	9	3.46154	1.43194	0.0369065	0.043916	534	ENSG00000131381	15070073	15099163	-	inside	3362	763	NearestLocation	29090
chr10	63622601	63623000	400	*	ENSG00000165476	REEP3	receptor accessory protein 3 [Source:HGNC Symbol;Acc:HGNC:23711]	27	67.5	8.92643	2.64209e-78	1.90386e-77	72	ENSG00000165476	63521363	63625123	+	inside	101238	2123	Overlapping	103760
chr3	53092601	53107000	14400	*	ENSG00000163933	RFT1	RFT1 homolog [Source:HGNC Symbol;Acc:HGNC:30220]	25	1.73611	4.08302	0.0066848	0.0192802	1163	ENSG00000163933	53088483	53130462	-	inside	37861	4118	Overlapping	41979
chr3	53120001	53120400	400	*	ENSG00000163933	RFT1	RFT1 homolog [Source:HGNC Symbol;Acc:HGNC:30220]	3	7.5	4.86089	0.00373587	0.0162724	1164	ENSG00000163933	53088483	53130462	-	inside	10461	10062	NearestLocation	41979
chr3	16322401	16323600	1200	*	ENSG00000131378	RFTN1	raftlin, lipid raft linker 1 [Source:HGNC Symbol;Acc:HGNC:30278]	2	1.66667	2.5108	0.0193699	0.029347	566	ENSG00000131378	16313574	16514026	-	inside	191625	8827	Overlapping	200452
chr3	49361001	49361400	400	*	ENSG00000067560	RHOA	ras homolog family member A [Source:HGNC Symbol;Acc:HGNC:667]	4	10	2.11081	0.0247976	0.0342782	1001	ENSG00000067560	49359145	49412998	-	inside	51997	1856	Overlapping	53853
chr3	49361601	49362400	800	*	ENSG00000067560	RHOA	ras homolog family member A [Source:HGNC Symbol;Acc:HGNC:667]	7	8.75	4.00082	0.00709339	0.0194532	1002	ENSG00000067560	49359145	49412998	-	inside	51397	2456	Overlapping	53853
chr3	49363001	49368400	5400	*	ENSG00000067560	RHOA	ras homolog family member A [Source:HGNC Symbol;Acc:HGNC:667]	23	4.25926	7.7952	0.000296999	0.0113597	1003	ENSG00000067560	49359145	49412998	-	inside	49997	3856	Overlapping	53853
chr3	49368801	49373200	4400	*	ENSG00000067560	RHOA	ras homolog family member A [Source:HGNC Symbol;Acc:HGNC:667]	9	2.04545	4.85464	0.00375392	0.0162724	1004	ENSG00000067560	49359145	49412998	-	inside	44197	9656	Overlapping	53853
chr3	49375601	49411800	36200	*	ENSG00000067560	RHOA	ras homolog family member A [Source:HGNC Symbol;Acc:HGNC:667]	67	1.85083	4.5996	0.00456109	0.0165513	1005	ENSG00000067560	49359145	49412998	-	inside	37397	1198	Overlapping	53853
chr14	49586601	49586800	200	*	ENSG00000283029	RN7SL1	RNA, 7SL, cytoplasmic 1 [Source:EntrezGene;Acc:6029]	2688	13440	580.862	0	0	282	ENSG00000283029	49586579	49586878	+	inside	22	22	Overlapping	299
chr14	49586601	49586800	200	*	ENSG00000276168	RN7SL1	RNA, 7SL, cytoplasmic 1 [Source:HGNC Symbol;Acc:HGNC:10038]	2688	13440	580.862	0	0	282	ENSG00000276168	49586580	49586878	+	inside	21	21	NearestLocation	298
chr3	49691001	49708200	17200	*	ENSG00000164068	RNF123	ring finger protein 123 [Source:HGNC Symbol;Acc:HGNC:21148]	27	1.56977	4.11841	0.00651538	0.0189447	1019	ENSG00000164068	49689499	49721529	+	inside	1502	1502	Overlapping	32030
chr3	49711401	49716600	5200	*	ENSG00000164068	RNF123	ring finger protein 123 [Source:HGNC Symbol;Acc:HGNC:21148]	8	1.53846	3.37506	0.0109939	0.0232596	1020	ENSG00000164068	49689499	49721529	+	inside	21902	4929	Overlapping	32030
chr3	149813401	149814200	800	*	ENSG00000082996	RNF13	ring finger protein 13 [Source:HGNC Symbol;Acc:HGNC:10057]	4	5	2.25455	0.0227161	0.0325607	1999	ENSG00000082996	149812708	149962139	+	inside	693	693	NearestLocation	149431
chr3	149840201	149846400	6200	*	ENSG00000082996	RNF13	ring finger protein 13 [Source:HGNC Symbol;Acc:HGNC:10057]	4	0.645161	0.379946	0.0648158	0.0666677	2000	ENSG00000082996	149812708	149962139	+	inside	27493	27493	NearestLocation	149431
chr3	149920601	149921400	800	*	ENSG00000082996	RNF13	ring finger protein 13 [Source:HGNC Symbol;Acc:HGNC:10057]	3	3.75	3.08906	0.0133262	0.0246725	2001	ENSG00000082996	149812708	149962139	+	inside	107893	40739	Overlapping	149431
chr3	196470801	196477600	6800	*	ENSG00000163961	RNF168	ring finger protein 168 [Source:HGNC Symbol;Acc:HGNC:26661]	32	4.70588	5.75492	0.00182811	0.0140258	2487	ENSG00000163961	196468783	196503768	-	inside	32967	2018	Overlapping	34985
chr3	196479601	196495000	15400	*	ENSG00000163961	RNF168	ring finger protein 168 [Source:HGNC Symbol;Acc:HGNC:26661]	35	2.27273	3.28942	0.0116519	0.0236586	2488	ENSG00000163961	196468783	196503768	-	inside	24167	8768	Overlapping	34985
chr3	78598201	78600400	2200	*	ENSG00000169855	ROBO1	roundabout guidance receptor 1 [Source:HGNC Symbol;Acc:HGNC:10249]	5	2.27273	1.89186	0.0282744	0.036918	1357	ENSG00000169855	78597240	79767815	-	inside	1169614	961	Overlapping	1170575
chr3	78657001	78660400	3400	*	ENSG00000169855	ROBO1	roundabout guidance receptor 1 [Source:HGNC Symbol;Acc:HGNC:10249]	9	2.64706	2.87465	0.0153441	0.0264748	1358	ENSG00000169855	78597240	79767815	-	inside	1110814	59761	Overlapping	1170575
chr3	78670001	78670400	400	*	ENSG00000169855	ROBO1	roundabout guidance receptor 1 [Source:HGNC Symbol;Acc:HGNC:10249]	2	5	5.73469	0.00185893	0.0140258	1359	ENSG00000169855	78597240	79767815	-	inside	1097814	72761	Overlapping	1170575
chr3	78681601	78682000	400	*	ENSG00000169855	ROBO1	roundabout guidance receptor 1 [Source:HGNC Symbol;Acc:HGNC:10249]	2	5	5.47406	0.0023005	0.0140258	1360	ENSG00000169855	78597240	79767815	-	inside	1086214	84361	Overlapping	1170575
chr3	78936601	78939000	2400	*	ENSG00000169855	ROBO1	roundabout guidance receptor 1 [Source:HGNC Symbol;Acc:HGNC:10249]	6	2.5	3.16796	0.0126436	0.024077	1361	ENSG00000169855	78597240	79767815	-	inside	831214	339361	Overlapping	1170575
chr3	78971801	78973400	1600	*	ENSG00000169855	ROBO1	roundabout guidance receptor 1 [Source:HGNC Symbol;Acc:HGNC:10249]	2	1.25	1.28521	0.0400761	0.0458473	1362	ENSG00000169855	78597240	79767815	-	inside	796014	374561	Overlapping	1170575
chr3	79018601	79019400	800	*	ENSG00000169855	ROBO1	roundabout guidance receptor 1 [Source:HGNC Symbol;Acc:HGNC:10249]	4	5	6.58487	0.000900724	0.0123251	1363	ENSG00000169855	78597240	79767815	-	inside	749214	421361	Overlapping	1170575
chr10	17233601	17233800	200	*	ENSG00000234961	RP11-124N14.3		18	90	4.13426	2.82785e-57	6.59831e-57	29	ENSG00000234961	17233325	17234833	-	inside	1232	276	NearestLocation	1508
chr15	82540401	82540600	200	*	ENSG00000260836	RP11-152F13.10		58	290	15.0009	0	0	306	ENSG00000260836	82540032	82555932	-	inside	15531	369	Overlapping	15900
chr3	51964401	51964800	400	*	ENSG00000272762	RP11-155D18.12		2	5	5.49025	0.00227051	0.0140258	1099	ENSG00000272762	51961212	51974031	-	inside	9630	3189	Overlapping	12819
chr3	51970201	51971400	1200	*	ENSG00000272762	RP11-155D18.12		14	11.6667	7.87408	0.0002754	0.0113597	1100	ENSG00000272762	51961212	51974031	-	inside	3830	2631	Overlapping	12819
chr3	51971801	51973800	2000	*	ENSG00000272762	RP11-155D18.12		11	5.5	6.17688	0.00128244	0.0140258	1101	ENSG00000272762	51961212	51974031	-	inside	2230	231	Overlapping	12819
chr3	51952601	51953000	400	*	ENSG00000280422	RP11-155D18.13		5	12.5	1.78453	0.0301216	0.0383797	1097	ENSG00000280422	51951849	51953902	-	inside	1301	752	NearestLocation	2053
chr3	120107201	120109600	2400	*	ENSG00000242622	RP11-18H7.1		3	1.25	1.83996	0.0291556	0.0375496	1540	ENSG00000242622	120094895	120136783	+	inside	12306	12306	Overlapping	41888
chr3	134315001	134316000	1000	*	ENSG00000240006	RP11-200A1.1		2	2	3.1735	0.0125968	0.024077	1796	ENSG00000240006	134313576	134321171	+	inside	1425	1425	NearestLocation	7595
chr3	187297201	187297800	600	*	ENSG00000283175	RP11-208N14.5		2	3.33333	3.71711	0.00867779	0.0207279	2351	ENSG00000283175	187291272	187297933	+	inside	5929	133	Overlapping	6661
chr3	187721401	187722400	1000	*	ENSG00000228804	RP11-211G3.3		3	3	2.73637	0.0167805	0.0275859	2352	ENSG00000228804	187702313	187733849	+	inside	19088	11449	Overlapping	31536
chr3	187725001	187732200	7200	*	ENSG00000228804	RP11-211G3.3		12	1.66667	3.79159	0.00823434	0.0205354	2353	ENSG00000228804	187702313	187733849	+	inside	22688	1649	Overlapping	31536
chr3	153385401	153386800	1400	*	ENSG00000238755	RP11-23D24.2		3	2.14286	3.62741	0.00923955	0.0213656	2030	ENSG00000238755	153384934	153980186	-	inside	594785	467	Overlapping	595252
chr10	95869201	95869600	400	*	ENSG00000270099	RP11-248J23.7		22	55	7.33376	6.09212e-71	3.10952e-70	154	ENSG00000270099	95860548	95924844	+	inside	8653	8653	NearestLocation	64296
chr3	48440801	48443800	3000	*	ENSG00000244380	RP11-24C3.2		17	5.66667	8.25275	0.000190623	0.0113597	949	ENSG00000244380	48440352	48446656	-	inside	5855	449	Overlapping	6304
chr3	37241801	37243600	1800	*	ENSG00000270194	RP11-259K5.2		5	2.77778	5.45184	0.00234223	0.0140919	721	ENSG00000270194	37241789	37244177	-	inside	2376	12	Overlapping	2388
chr3	146069801	146071000	1200	*	ENSG00000243415	RP11-274H2.2		10	8.33333	4.18785	0.00619398	0.018705	1962	ENSG00000243415	146064042	146105204	+	inside	5759	5759	Overlapping	41162
chr3	146076001	146079600	3600	*	ENSG00000243415	RP11-274H2.2		9	2.5	1.14526	0.0433019	0.0483787	1963	ENSG00000243415	146064042	146105204	+	inside	11959	11959	Overlapping	41162
chr3	146085201	146087000	1800	*	ENSG00000243415	RP11-274H2.2		2	1.11111	0.335199	0.0662936	0.068095	1964	ENSG00000243415	146064042	146105204	+	inside	21159	18204	Overlapping	41162
chr13	45340601	45340800	200	*	ENSG00000273149	RP11-290D2.6		59	295	9.02809	4.909e-244	1.50158e-243	258	ENSG00000273149	45340039	45341183	+	inside	562	383	Overlapping	1144
chr10	38403401	38403600	200	*	ENSG00000276805	RP11-291L22.9		11	55	0.13035	2.75847e-42	3.08596e-42	55	ENSG00000276805	38403189	38452153	+	inside	212	212	NearestLocation	48964
chr10	38412201	38412600	400	*	ENSG00000276805	RP11-291L22.9		15	37.5	0.19489	1.65071e-42	1.87233e-42	56	ENSG00000276805	38403189	38452153	+	inside	9012	9012	NearestLocation	48964
chr10	38445401	38445600	200	*	ENSG00000276805	RP11-291L22.9		18	90	4.07696	4.81415e-57	1.07444e-56	57	ENSG00000276805	38403189	38452153	+	inside	42212	6553	Overlapping	48964
chr10	38447801	38449000	1200	*	ENSG00000276805	RP11-291L22.9		79	65.8333	9.13751	2.61955e-79	2.1393e-78	58	ENSG00000276805	38403189	38452153	+	inside	44612	3153	Overlapping	48964
chr10	38449401	38449600	200	*	ENSG00000276805	RP11-291L22.9		13	65	1.56799	2.13231e-47	2.90231e-47	59	ENSG00000276805	38403189	38452153	+	inside	46212	2553	Overlapping	48964
chr10	38450201	38452000	1800	*	ENSG00000276805	RP11-291L22.9		69	38.3333	6.23678	4.36125e-66	1.84225e-65	60	ENSG00000276805	38403189	38452153	+	inside	47012	153	Overlapping	48964
chr10	3136401	3136800	400	*	ENSG00000278419	RP11-298E9.7		30	75	10.7607	3.02721e-87	5.29762e-86	10	ENSG00000278419	3134566	3145166	+	inside	1835	1835	NearestLocation	10600
chr3	122416801	122435400	18600	*	ENSG00000272758	RP11-299J3.8		28	1.50538	3.17957	0.0125457	0.024077	1570	ENSG00000272758	122416207	122443180	+	inside	594	594	Overlapping	26973
chr10	30305401	30305800	400	*	ENSG00000259994	RP11-305E6.4		25	62.5	5.9815	5.54759e-65	2.26526e-64	41	ENSG00000259994	30302826	30306066	-	inside	665	266	NearestLocation	3240
chr10	110869801	110870200	400	*	ENSG00000232470	RP11-313D6.3		15	37.5	1.05559	1.53281e-45	1.94579e-45	192	ENSG00000232470	110869743	110871594	+	inside	58	58	NearestLocation	1851
chr10	100232401	100233400	1000	*	ENSG00000227492	RP11-316M21.6		52	52	9.97618	2.32019e-83	2.47151e-82	167	ENSG00000227492	100229667	100234000	+	inside	2734	600	NearestLocation	4333
chr10	100190201	100190400	200	*	ENSG00000236308	RP11-316M21.7		18	90	4.07674	4.82401e-57	1.07444e-56	166	ENSG00000236308	100190036	100190747	+	inside	165	165	NearestLocation	711
chr10	35314801	35315200	400	*	ENSG00000271335	RP11-324I22.4		21	52.5	1.64198	1.14174e-47	1.60763e-47	53	ENSG00000271335	35314552	35336401	-	inside	21600	249	NearestLocation	21849
chr3	52230001	52231000	1000	*	ENSG00000173366	RP11-330H6.5		3	3	2.12285	0.0246174	0.0340856	1116	ENSG00000173366	52221081	52231190	-	inside	1189	190	NearestLocation	10109
chr3	52217601	52218000	400	*	ENSG00000280003	RP11-330H6.6		4	10	3.53415	0.00985708	0.0219722	1115	ENSG00000280003	52217016	52219012	-	inside	1411	585	NearestLocation	1996
chr10	73100801	73101200	400	*	ENSG00000272630	RP11-344N10.5		20	50	6.12174	1.37574e-65	5.71281e-65	108	ENSG00000272630	73098044	73101297	-	inside	496	97	NearestLocation	3253
chr10	86754801	86755000	200	*	ENSG00000272631	RP11-359E3.4		12	60	0.842375	8.84592e-45	1.04698e-44	145	ENSG00000272631	86749754	86756298	-	inside	1497	1298	NearestLocation	6544
chr3	152462201	152465600	3400	*	ENSG00000243305	RP11-362A9.3		14	4.11765	6.6141	0.000877862	0.0123251	2026	ENSG00000243305	152457759	152496813	-	inside	34612	4442	Overlapping	39054
chr10	972001	972400	400	*	ENSG00000205740	RP11-363N22.3		17	42.5	1.40675	8.26487e-47	1.06573e-46	2	ENSG00000205740	971146	988341	-	inside	16340	855	Overlapping	17195
chr3	125848401	125849200	800	*	ENSG00000241288	RP11-379B18.5		2	2.5	3.52109	0.00994642	0.0219722	1641	ENSG00000241288	125827238	125916384	-	inside	67983	21163	Overlapping	89146
chr3	125904601	125908400	3800	*	ENSG00000241288	RP11-379B18.5		4	1.05263	2.17929	0.0237867	0.0334045	1642	ENSG00000241288	125827238	125916384	-	inside	11783	7984	Overlapping	89146
chr3	158739201	158740400	1200	*	ENSG00000240207	RP11-379F4.4		2	1.66667	2.64375	0.0178055	0.02822	2080	ENSG00000240207	158732263	158784070	+	inside	6938	6938	Overlapping	51807
chr3	169944601	169946400	1800	*	ENSG00000239219	RP11-379K17.4		2	1.11111	1.46386	0.0362447	0.0432875	2123	ENSG00000239219	169939353	169966734	-	inside	22133	5248	Overlapping	27381
chr3	9349001	9350000	1000	*	ENSG00000254485	RP11-380O24.1		4	4	5.82461	0.00172545	0.0140258	362	ENSG00000254485	9292588	9363303	-	inside	14302	13303	Overlapping	70715
chr10	125741201	125741600	400	*	ENSG00000280561	RP11-383C5.8		20	50	1.41575	7.66469e-47	9.93828e-47	217	ENSG00000280561	125707416	125749525	-	inside	8324	7925	NearestLocation	42109
chr3	130925201	130927200	2000	*	ENSG00000250592	RP11-39E3.3		3	1.5	3.29053	0.0116432	0.0236586	1759	ENSG00000250592	130899414	130929976	-	inside	4775	2776	Overlapping	30562
chr10	95869201	95869600	400	*	ENSG00000240527	RP11-429G19.3		22	55	7.33376	6.09212e-71	3.10952e-70	154	ENSG00000240527	95833508	95873758	+	inside	35693	4158	Overlapping	40250
chr3	160344001	160345800	1800	*	ENSG00000248710	RP11-432B6.3		2	1.11111	1.59396	0.0336476	0.0413153	2088	ENSG00000248710	160227454	160449829	-	inside	105828	104029	Overlapping	222375
chr3	160383401	160384400	1000	*	ENSG00000248710	RP11-432B6.3		4	4	1.29249	0.0399138	0.0458473	2089	ENSG00000248710	160227454	160449829	-	inside	66428	65429	Overlapping	222375
chr3	160399801	160404600	4800	*	ENSG00000248710	RP11-432B6.3		7	1.45833	3.42316	0.0106387	0.0229375	2090	ENSG00000248710	160227454	160449829	-	inside	50028	45229	Overlapping	222375
chr3	160411601	160425200	13600	*	ENSG00000248710	RP11-432B6.3		49	3.60294	4.50849	0.00488501	0.0169924	2091	ENSG00000248710	160227454	160449829	-	inside	38228	24629	Overlapping	222375
chr3	160428401	160437200	8800	*	ENSG00000248710	RP11-432B6.3		19	2.15909	3.50947	0.0100264	0.0220562	2092	ENSG00000248710	160227454	160449829	-	inside	21428	12629	NearestLocation	222375
chr3	10262201	10271000	8800	*	ENSG00000272410	RP11-438J1.1		21	2.38636	3.39123	0.0108734	0.0231257	428	ENSG00000272410	10249372	10285796	+	inside	12829	12829	NearestLocation	36424
chr3	185971401	185974200	2800	*	ENSG00000171658	RP11-443P15.2		2	0.714286	0.148679	0.0727359	0.0739091	2333	ENSG00000171658	185959943	185980872	+	inside	11458	6672	NearestLocation	20929
chr3	185977001	185978000	1000	*	ENSG00000171658	RP11-443P15.2		2	2	3.17321	0.0125992	0.024077	2334	ENSG00000171658	185959943	185980872	+	inside	17058	2872	NearestLocation	20929
chr3	196250601	196252200	1600	*	ENSG00000272741	RP11-447L10.1		2	1.25	1.78457	0.030121	0.0383797	2464	ENSG00000272741	196248230	196318222	-	inside	67621	2371	Overlapping	69992
chr3	196256601	196259000	2400	*	ENSG00000272741	RP11-447L10.1		3	1.25	2.93888	0.0147138	0.0258647	2465	ENSG00000272741	196248230	196318222	-	inside	61621	8371	Overlapping	69992
chr3	196268601	196271200	2600	*	ENSG00000272741	RP11-447L10.1		5	1.92308	4.11457	0.00653356	0.0189657	2466	ENSG00000272741	196248230	196318222	-	inside	49621	20371	Overlapping	69992
chr3	196276601	196280400	3800	*	ENSG00000272741	RP11-447L10.1		3	0.789474	0.672643	0.0557716	0.058696	2467	ENSG00000272741	196248230	196318222	-	inside	41621	28371	Overlapping	69992
chr3	196286401	196289800	3400	*	ENSG00000272741	RP11-447L10.1		6	1.76471	4.37694	0.00538886	0.0176172	2468	ENSG00000272741	196248230	196318222	-	inside	31821	28422	Overlapping	69992
chr3	196294601	196296400	1800	*	ENSG00000272741	RP11-447L10.1		2	1.11111	1.47243	0.0360687	0.0432875	2469	ENSG00000272741	196248230	196318222	-	inside	23621	21822	Overlapping	69992
chr3	196300601	196306200	5600	*	ENSG00000272741	RP11-447L10.1		9	1.60714	3.33691	0.011283	0.023426	2470	ENSG00000272741	196248230	196318222	-	inside	17621	12022	Overlapping	69992
chr10	33057601	33058000	400	*	ENSG00000229656	RP11-462L8.1		19	47.5	2.20655	9.14641e-50	1.41827e-49	52	ENSG00000229656	32958845	33082102	+	inside	98756	24102	Overlapping	123257
chr3	129383201	129385000	1800	*	ENSG00000244932	RP11-529F4.1		3	1.66667	3.22279	0.0121872	0.024077	1732	ENSG00000244932	129381298	129394149	+	inside	1903	1903	NearestLocation	12851
chr10	5934801	5935000	200	*	ENSG00000232807	RP11-536K7.3		25	125	5.41123	1.50269e-62	5.57816e-62	15	ENSG00000232807	5934270	5945900	-	inside	11099	531	NearestLocation	11630
chr10	97615401	97615600	200	*	ENSG00000249967	RP11-548K23.11		23	115	5.29969	4.43741e-62	1.50808e-61	160	ENSG00000249967	97584374	97673910	+	inside	31027	31027	Overlapping	89536
chr13	109270401	109270800	400	*	ENSG00000275216	RP11-54H7.4		25	62.5	0.942803	3.12183e-164	3.68944e-164	273	ENSG00000275216	109269634	109273838	+	inside	767	767	NearestLocation	4204
chr3	157175801	157176800	1000	*	ENSG00000243176	RP11-550I24.2		2	2	3.13468	0.0129277	0.0242512	2066	ENSG00000243176	157175223	157381265	+	inside	578	578	NearestLocation	206042
chr3	113109801	113110600	800	*	ENSG00000240057	RP11-572M11.4		2	2.5	2.83879	0.0157061	0.0266254	1479	ENSG00000240057	113019532	113183301	+	inside	90269	72701	Overlapping	163769
chr3	113142001	113142800	800	*	ENSG00000240057	RP11-572M11.4		5	6.25	1.4933	0.0356431	0.043045	1480	ENSG00000240057	113019532	113183301	+	inside	122469	40501	Overlapping	163769
chr3	186581201	186586000	4800	*	ENSG00000197099	RP11-573D15.8		24	5	4.35479	0.00547807	0.0177489	2338	ENSG00000197099	186579476	186772986	-	inside	191785	1725	Overlapping	193510
chr3	186743401	186747000	3600	*	ENSG00000197099	RP11-573D15.8		6	1.66667	3.12472	0.0130138	0.0242725	2339	ENSG00000197099	186579476	186772986	-	inside	29585	25986	Overlapping	193510
chr3	186761401	186762000	600	*	ENSG00000197099	RP11-573D15.8		4	6.66667	2.3982	0.0207848	0.0306396	2340	ENSG00000197099	186579476	186772986	-	inside	11585	10986	Overlapping	193510
chr14	49862401	49862800	400	*	ENSG00000282885	RP11-596C23.6		3440	8600	566.457	0	0	283	ENSG00000282885	49861176	49864326	-	inside	1925	1225	Overlapping	3150
chr3	149982801	149983200	400	*	ENSG00000224831	RP11-651P23.4		5	12.5	2.24645	0.0228293	0.0325831	2003	ENSG00000224831	149982181	149983308	-	inside	507	108	NearestLocation	1127
chr3	49152801	49158600	5800	*	ENSG00000270441	RP11-694I15.7		10	1.72414	0.230923	0.0698385	0.0714451	989	ENSG00000270441	49140086	49160851	-	inside	8050	2251	NearestLocation	20765
chr3	177337801	177340200	2400	*	ENSG00000226782	RP11-706D8.3		3	1.25	2.68832	0.0173057	0.0279942	2188	ENSG00000226782	177337628	177349166	-	inside	11365	173	NearestLocation	11538
chr3	42786801	42791000	4200	*	ENSG00000235288	RP11-70C1.3		6	1.42857	4.47547	0.00500734	0.0171731	795	ENSG00000235288	42785087	42852428	-	inside	65627	1714	Overlapping	67341
[truncated: 744 more rows]

## Sheet: ADAR2_RIP
seqnames	start	end	width	strand	ensembl_gene_id	external_gene_name	description	count	fpk	logOddScore	pval	pvalAdj	peak	feature	start_position	end_position	feature_strand	insideFeature	distancetoFeature	shortestDistance	fromOverlappingOrNearest	length
[truncated: 626 more rows]
